# Supplementary material for: Toxicological Evaluation of Ionic Liquids: QSAR Approach for Acetylcholinesterase Enzyme Inhibition
Source: Chem Res Toxicol. 2026 Feb 17;39(3):376–90. doi: 10.1021/acs.chemrestox.5c00475 (PMC12997245; doi:10.1021/acs.chemrestox.5c00475)
Supplement: Supplementary file 1 [file tx5c00475_si_001.xlsx]

## Sheet: Article title
				Toxicological Evaluation of Ionic Liquids: QSAR Approach for Acetylcholinesterase Enzyme Inhibition
				Ali Ebrahimpoor Gorji[1]*, Petri Uusi-Kyyny, and Ville Alopaeus1 *
				Aalto University, School of Chemical Technology, Department of Chemical and Metallurgical Engineering, Research Group of Chemical Engineering, P.O. Box 16100, FI- 00076 Aalto, Finland
				[1] Corresponding author: ali.ebrahimpoorgorji@aalto.fi (ali.ebrahimpoor.chemeng@gmail.com) and ville.alopaeus@aalto.fi

## Sheet: S1-Structural Variation of C&A
Sheet 1
	Anions	bromide	bis(trifluoromethylsulfonyl)amide	chloride	trifluoromethanesulfonate	1-methanesulfonate	1-octylsulfate	dicyanamide	hydrogensulfate	toluene-4-sulfonate	trifluoridotris(pentafluoroethyl)phosphate	hexafluorophosphate	tetracyanoborate	tetrafluoroborate	O-methyl sulfate (1-methylsulfate)	2-(2-methoxyethoxy)ethyl sulfate	iodide	thiocyanate	ethyl sulfate	hexafluoroantimonate	formate	hydroxyacetate	2-hydroxypropanoate	1,1-dioxo-1,2-dihydrobenzo[d]isothiazol-3-onate	acesulfamates	bis[1,2-benzenediolato(2-)-O1,O2]borate	bis(trifluoromethyl)amide	bis(pentafluoroethyl)phosphinate	bis[oxalato(2-)]-borate	4-methylbenzenesulfonate
Cations
1-(2-ethoxyethyl)-3-methylimidazolium		*	*
1-(2-methoxyethyl)-3-methylimidazolium			*	*
1-(3-hydroxypropyl)-3-methylimidazolium			*	*
1-butyl-3-ethylimidazolium					*									*
1-butyl-3-methylimidazolium		*	*	*	*	*	*	*	*	*	*	*		*	*	*	*	*		*							*
1-decyl-3-ethylimidazolium		*
1-ethyl-3-methylimidazolium			*	*	*				*	*		*	*	*		*		*	*							*		*	*
1-heptyl-3-methylimidazolium				*								*		*
1-hexyl-3-ethylimidazolium		*												*
1-hexyl-3-methylimidazolium			*	*								*		*										*
1-pentyl-3-methylimidazolium				*								*		*
1-methyl-3-(3-oxobutyl)imidazolium		*
1-methyl-3-[(4-methylphenyl)methyl]imidazolium				*
3-methyl-1-nonylimidazolium				*								*		*
3-methyl-1-octylimidazolium			*	*			*					*		*
Butylethyldimethylammonium			*	*
Butyltrimethylammonium			*
Ethyl(2-methoxyethyl)dimethylammonium			*	*
Ethyl(3-methoxypropyl)dimethylammonium			*	*
1-(2-hydroxyethyl)pyridinium			*														*
1-(3-methoxypropyl)pyridinium			*	*
1-butyl-2-methylpyridinium				*										*
1-butyl-3,4-dimethylpyridinium				*										*
1-butyl-3,5-dimethylpyridinium				*										*
1-butyl-3-methylpyridinium				*				*				*		*
1-butyl-4-methylpyridinium				*							*	*	*	*
1-butylpyridinium		*		*	*							*		*	*
1-Hexyl-4-methylpyridinium				*										*
1-hexylpyridinium			*	*	*							*
1-octyl-3-methylpyridinium				*
1-pentylpyridinium		*	*
1-propylpyridinium		*	*
4-(dimethylamino)-1-butylpyridinium				*
4-(dimethylamino)-1-hexylpyridinium			*	*
1-(cyanomethyl)-1-methylpyrrolidinium				*
1-(2-methoxyethyl)-1-methylpyrrolidinium			*	*
1-(ethoxymethyl)-1-methylpyrrolidinium			*
1,1-Dihexylpyrrolidinium														*
1-butyl-1-methylpyrrolidinium		*	*	*				*			*			*
1-methyl-1-octylpyrrolidinium				*										*
1-(2-Ethoxyethyl)-1-methylpiperidinium		*	*
1-(2-hydroxyethyl)-1-methylpiperidinium			*														*
1-(3-hydroxypropyl)-1-methylpiperidinium			*
1-(ethoxymethyl)-1-methylpiperidinium			*	*
1-butyl-1-methylpiperidinium		*	*
4-(2-hydroxyethyl)-4-methylmorpholinium			*														*
4-(2-methoxyethyl)-4-methylmorpholinium			*
4-(ethoxymethyl)-4-methylmorpholinium			*	*
1-butylquinolinium		*												*
1-octylquinolinium														*
1-(2-methoxyethyl)-1-methylpiperidinium		*	*
4-butyl-4-methylmorpholinium		*	*
1-(4-hydroxybutyl)-3-methylimidazolium				*
1-(cyanomethyl)-3-methylimidazolium			*	*
1-decyl-3-methylimidazolium		*		*								*		*
1-ethyl-3-propylimidazolium		*
1-hexadecyl-3-methylimidazolium				*
1-methyl-3-(2-phenylethyl)imidazolium				*								*		*
1-methyl-3-propylimidazolium				*								*		*
3-methyl-1-octadecylimidazolium				*
1-(2-methoxyethyl)pyridinium				*
1-(3-hydroxypropyl)pyridinium			*	*
1-(ethoxymethyl)pyridinium			*	*
1-cyanomethylpyridinium			*	*
1-ethylpyridinium				*
1-hexyl-3-methylpyridinium				*
1-(2-ethoxyethyl)-1-methylpyrrolidinium		*	*
1-(2-hydroxyethyl)-1-methylpyrrolidinium			*														*
1-(3-hydroxypropyl)-1-methylpyrrolidinium			*	+
1-(3-methoxypropyl)-1-methylpyrrolidinium			*	*
1-(ethoxymethyl)-1-methylpyrrolidinium				*
1-hexyl-1-methylpyrrolidinium			*	*
1-(3-methoxypropyl)-1-methylpiperidinium			*	*
1-(cyanomethyl)-1-methylpiperidinium			*	*
1-hexylquinolinium														*
1-(2-hydroxyethyl)-3-methylimidazolium																	*
3-methyl-1-tetradecylimidazolium				*
Benzyldecyldimethylammonium				*
(Ethoxymethyl)ethyldimethylammonium			*	*
Ethyl(2-ethoxyethyl)dimethylammonium			*	*
Ethyldimethylpropylammonium			*
1-octyl-4-methylpyridinium				*										*
1-octylpyridinium			*	*
4-(dimethylamino)-1-ethylpyridinium		*	*
1-(3-hydroxypropyl)-1-methylpyrrolidinium				*
1-(3-carboxypropyl)-3-methylimidazolium				*
1-(3-methoxypropyl)-3-methylimidazolium			*	*
1-(ethoxymethyl)-3-methylimidazolium			*
(2-hydroxyethyl)dimethylammonium																					*	*
(2-hydroxyethyl)trimethylammonium																						*	*
(cyanomethyl)ethyldimethylammonium			*	*
Ethyl(3-hydroxypropyl)dimethylammonium			*
Tetrabutylammonium		*
1-[(heptyloxy)methyl]-3-hydroxypyridinium				*																				*
1-[(hexyloxy)methyl]-3-hydroxypyridinium																								*	*
1-butoxymethyl-3-hydroxypyridinium																								*	*
3-hydroxy-1-(propoxymethyl)pyridinium																								*	*
3-hydroxy-1-undecyloxymethylpyridinium				*																				*	*
1-(cyanomethyl)-1-methylimidazolium				*
Tetrabutylphosphonium		*																								*
1-(7-carboxyheptyl)-3-methylimidazolium		*
1-benzyl-3-methylimidazolium				*								*		*
1-methyl-3-(2-propenyl)imidazolium				*
Ethyl(2-hydroxyethyl)dimethylammonium			*														*
Tetraethylammonium				*																						*
4-(2-methoxylethyl)-4-methylmorpholinium				*
Triethylethanaminium																										*
1-methylimidazolium														*
3-(2-hydroxyethyl)-1-methylimidazolium			*
3-hexyl-1,2-dimethylimidazolium														*
(2-hydroxyethyl)ammonium																					*
1-(-2-hydroxypropyl)-1-methylpiperidinium				*
4-ethyl-4-methylmorpholinium																														*
			Yellow	color	means	test set

## Sheet: S2-Breaking plot
Sheet 2

## Sheet: S3-LMO-CV and Y-scrambling
Sheet 3
											QSARINS	softwere	outputs
						1000	iterations
																		no	chance	correlation	found
						0.2	of training	data
							goes to	internal
							test set

## Sheet: S4-Williams plot
Sheet 4

## Sheet: S5-Descriptors values
Sheet 5			The	proposed	descriptors	by	Cho and Yun [10]					The	suggested	descriptors	in this	study
Name of ILs	log10 1/EC50		Ec	Sc	Ac	Bc	Vc	J+	Ea	Sa		C-0.008	C-0.004	C-0.003	C0.002	C0.003	C0.005	C0.009	C0.014	A-0.006	A-0.001	A0.004
1-(2-ethoxyethyl)-3-methylimidazolium bromide	-2.27		0.4583	2.869	0.6828	0.0577	1.347	1.2058	0.5216	2.9		13.349	23.103	17.296	5.967	3.099	1.182	0.371	0.548	0	0	0
1-(2-methoxyethyl)-3-methylimidazolium bis(trifluoromethylsulfonyl)amide	-2.47		0.4584	2.9949	0.741	0.1336	1.2076	1.193	0.0717	5.2435		14.221	18.326	12.039	2.507	1.273	0.599	0.974	0.503	0.438	7.713	8.108
1-(2-methoxyethyl)-3-methylimidazolium chloride	-2.58		0.4584	2.9949	0.741	0.1336	1.2076	1.193	0.2922	2.1984		14.221	18.326	12.039	2.507	1.273	0.599	0.974	0.503	0	0	0
1-(3-hydroxypropyl)-3-methylimidazolium bis(trifluoromethylsulfonyl)amide	-2.74		0.5124	3.3818	1.3496	0.2519	1.2072	1.4346	0.0717	5.2435		14.213	16.6	10.573	2.256	1.306	0.419	0.698	0.987	0.438	7.713	8.108
1-(3-hydroxypropyl)-3-methylimidazolium chloride	-2.99		0.5124	3.3818	1.3496	0.2519	1.2072	1.4346	0.2922	2.1984		14.213	16.6	10.573	2.256	1.306	0.419	0.698	0.987	0	0	0
1-butyl-3-ethylimidazolium trifluoromethanesulfonate	-2.01		0.4728	2.5709	0.5655	-0.0069154	1.4132	1.0119	-0.0117	3.4669		10.926	24.659	21.878	8.138	4.511	0.033	0	0	0.227	1.199	12.098
1-butyl-3-methylimidazolium 1-methanesulfonate	-1.99		0.4655	2.5344	0.5895	-0.0201	1.274	0.9882	0.3208	3.5369		12.87	22.121	19.359	7.068	4.614	0.009	0	0	3.685	4.098	1.134
1-butyl-3-methylimidazolium 1-octylsulfate	-1.98		0.4655	2.5344	0.5895	-0.0201	1.274	0.9882	0.5522	4.1555		12.87	22.121	19.359	7.068	4.614	0.009	0	0	0.891	28.699	8.591
1-butyl-3-methylimidazolium dicyanamide	-1.93		0.4655	2.5344	0.5895	-0.0201	1.274	0.9882	0.272	3.4695		12.87	22.121	19.359	7.068	4.614	0.009	0	0	0	2.337	7.16
1-butyl-3-methylimidazolium hydrogensulfate	-1.97		0.4655	2.5344	0.5895	-0.0201	1.274	0.9882	0.4906	4.4062		12.87	22.121	19.359	7.068	4.614	0.009	0	0	0.233	0.322	0.854
1-butyl-3-methylimidazolium toluene-4-sulfonate	-2		0.4655	2.5344	0.5895	-0.0201	1.274	0.9882	1.0713	4.7114		12.87	22.121	19.359	7.068	4.614	0.009	0	0	8.211	6.544	9.857
1-butyl-3-methylimidazolium trifluoridotris(pentafluoroethyl)phosphate	-2.4		0.4655	2.5344	0.5895	-0.0201	1.274	0.9882	-0.9922	11.1618		12.87	22.121	19.359	7.068	4.614	0.009	0	0	0	4.03	49.677
1-decyl-3-ethylimidazolium bromide	-0.92		1.0746	3.3266	0.6415	0.0074159	2.2566	1.4936	0.5216	2.9		11.14	27.283	33.395	18.421	13.629	2.428	0	0	0	0	0
1-ethyl-3-methylimidazolium bis(trifluoromethylsulfonyl)amide	-2.03		0.4511	2.3542	0.5525	-0.033	0.9917	0.8068	0.0717	5.2435		14.146	16.153	10.45	2.31	0.311	0	0	0	0.438	7.713	8.108
1-ethyl-3-methylimidazolium chloride	-2.06		0.4511	2.3542	0.5525	-0.033	0.9917	0.8068	0.2922	2.1984		14.146	16.153	10.45	2.31	0.311	0	0	0	0	0	0
1-ethyl-3-methylimidazolium hexafluorophosphate	-2.05		0.4511	2.3542	0.5525	-0.033	0.9917	0.8068	-0.0453	7.4318		14.146	16.153	10.45	2.31	0.311	0	0	0	0	0	0
1-ethyl-3-methylimidazolium hydrogen sulfate	-2.13		0.4511	2.3542	0.5525	-0.033	0.9917	0.8068	0.4906	4.4062		14.146	16.153	10.45	2.31	0.311	0	0	0	0.233	0.322	0.854
1-ethyl-3-methylimidazolium tetracyanoborate	-1.98		0.4511	2.3542	0.5525	-0.033	0.9917	0.8068	0.2819	5.3725		14.146	16.153	10.45	2.31	0.311	0	0	0	0.96	6.605	6.554
1-ethyl-3-methylimidazolium toluene-4-sulfonate	-2.22		0.4511	2.3542	0.5525	-0.033	0.9917	0.8068	1.0713	4.7114		14.146	16.153	10.45	2.31	0.311	0	0	0	8.211	6.544	9.857
1-heptyl-3-methylimidazolium chloride	-2.07		0.511	2.7838	0.6394	-0.0127	1.6879	1.2307	0.2922	2.1984		13.248	23.087	25.574	12.189	9.41	1.113	0	0	0	0	0
1-heptyl-3-methylimidazolium hexafluorophosphate	-1.91		0.511	2.7838	0.6394	-0.0127	1.6879	1.2307	-0.0453	7.4318		13.248	23.087	25.574	12.189	9.41	1.113	0	0	0	0	0
1-heptyl-3-methylimidazolium tetrafluoroborate	-2.12		0.511	2.7838	0.6394	-0.0127	1.6879	1.2307	-0.3703	4.06		13.248	23.087	25.574	12.189	9.41	1.113	0	0	0	0	0.047
1-hexyl-3-ethylimidazolium tetrafluoroborate	-1.84		0.4867	2.7237	0.5787	-0.0016525	1.6952	1.168	-0.3703	4.06		11.107	25.069	26.38	11.176	7.819	0.761	0	0	0	0	0.047
1-hexyl-3-methylimidazolium bis(trifluoromethylsulfonyl)amide	-2.15		0.4946	2.6914	0.6184	-0.015	1.5507	1.1396	0.0717	5.2435		12.888	22.419	23.767	10.439	8.008	0.663	0	0	0.438	7.713	8.108
1-hexyl-3-methylimidazolium chloride	-1.96		0.4946	2.6914	0.6184	-0.015	1.5507	1.1396	0.2922	2.1984		12.888	22.419	23.767	10.439	8.008	0.663	0	0	0	0	0
1-hexyl-3-methylimidazolium hexafluorophosphate	-1.88		0.4946	2.6914	0.6184	-0.015	1.5507	1.1396	-0.0453	7.4318		12.888	22.419	23.767	10.439	8.008	0.663	0	0	0	0	0
1-pentyl-3-methylimidazolium chloride	-1.85		0.4793	2.6131	0.601	-0.0172	1.4125	1.0641	0.2922	2.1984		13.005	22.274	21.832	8.728	6.458	0.288	0	0	0	0	0
1-methyl-3-(3-oxobutyl)imidazolium bromide	-2.79		0.7975	3.0983	1.0374	0.0705	1.1646	1.0998	0.5216	2.9		20.093	14.909	10.123	1.981	0.655	0.65	1.57	0.89	0	0	0
1-methyl-3-[(4-methylphenyl)methyl]imidazolium chloride	-1.86		1.0581	3.1072	0.7333	-0.0265	1.606	1.2371	0.2922	2.1984		16.124	19.26	13.023	9.942	7.745	8.627	0	0	0	0	0
3-methyl-1-nonylimidazolium chloride	-1.36		0.5248	2.9311	0.6653	-0.0084951	1.9711	1.3807	0.2922	2.1984		12.86	24.193	29.488	15.622	12.046	2.105	0	0	0	0	0
3-methyl-1-nonylimidazolium tetrafluoroborate	-1.43		0.5248	2.9311	0.6653	-0.0084951	1.9711	1.3807	-0.3703	4.06		12.86	24.193	29.488	15.622	12.046	2.105	0	0	0	0	0.047
3-methyl-1-octylimidazolium bis(trifluoromethylsulfonyl)amide	-2.03		0.4993	2.8407	0.6395	-0.0101	1.837	1.2969	0.0717	5.2435		12.91	23.322	27.168	13.802	10.734	1.697	0	0	0.438	7.713	8.108
3-methyl-1-octylimidazolium tetrafluoroborate	-1.53		0.4993	2.8407	0.6395	-0.0101	1.837	1.2969	-0.3703	4.06		12.91	23.322	27.168	13.802	10.734	1.697	0	0	0	0	0.047
Butylethyldimethylammonium bis(trifluoromethylsulfonyl)amide	-2.03		-0.1731	2.4213	0.6346	-0.0031112	1.3177	1.2311	0.0717	5.2435		16.524	21.553	16.302	5.334	3.746	0.014	0	0	0.438	7.713	8.108
Butyltrimethylammonium bis(trifluoromethylsulfonyl)amide	-2.6		-0.0732	2.5111	0.7345	-0.0181	1.1898	1.2918	0.0717	5.2435		16.163	21.075	14.661	5.185	3.834	0.035	0	0	0.438	7.713	8.108
Ethyl(2-methoxyethyl)dimethylammonium chloride	-2.57		-0.1683	2.9072	0.7489	0.135	1.2487	1.4826	0.2922	2.1984		17.996	18.549	11.475	1.564	1.195	0.504	0.732	0.43	0	0	0
Ethyl(3-methoxypropyl)dimethylammonium chloride	-2.97		-0.0461	3.1707	0.7079	0.2281	1.3893	1.5999	0.2922	2.1984		17.225	23.922	14.428	1.492	1.09	0.695	0.57	0.797	0	0	0
1-(2-hydroxyethyl)pyridinium bis(trifluoromethylsulfonyl)amide	-2.65		0.5818	3.2589	1.6004	0.1139	1.0378	1.3947	0.0717	5.2435		13.965	9.12	9.435	1.248	0.628	0.552	0.933	1.4	0.438	7.713	8.108
1-(3-methoxypropyl)pyridinium bis(trifluoromethylsulfonyl)amide	-2.06		0.5177	3.1205	0.6589	0.1378	1.3216	1.3221	0.0717	5.2435		11.979	23.266	19.069	1.522	1.076	0.702	0.6	0.791	0.438	7.713	8.108
1-butyl-2-methylpyridinium chloride	-0.7		0.5466	2.7662	0.5703	-0.0021364	1.3746	1.2026	0.2922	2.1984		15.017	21.564	22.751	5.424	3.759	0.009	0	0	0	0	0
1-butyl-2-methylpyridinium Tetrafluoroborate	-0.82		0.5466	2.7662	0.5703	-0.0021364	1.3746	1.2026	-0.3703	4.06		15.017	21.564	22.751	5.424	3.759	0.009	0	0	0	0	0.047
1-butyl-3,4-dimethylpyridinium Tetrafluoroborate	-1.1		0.6027	2.6618	0.3113	0.0256	1.4992	1.018	-0.3703	4.06		12.753	24.618	27.427	5.682	3.939	0.016	0	0	0	0	0.047
1-butyl-3,5-dimethylpyridinium chloride	-0.99		0.5589	2.705	0.388	0.0237	1.5157	1.097	0.2922	2.1984		11.9	28.004	28.832	5.789	3.876	0.014	0	0	0	0	0
1-butyl-3-methylpyridinium chloride	-1.15		0.5496	2.679	0.4894	0.0022034	1.3811	1.0919	0.2922	2.1984		11.658	24.482	24.902	5.503	3.864	0.011	0	0	0	0	0
1-butyl-3-methylpyridinium dicyanidoamide	-1.22		0.5496	2.679	0.4894	0.0022034	1.3811	1.0919	0.272	3.4695		11.658	24.482	24.902	5.503	3.864	0.011	0	0	0	2.337	7.16
1-Butyl-3-methylpyridinium Tetrafluoroborate	-1.27		0.5496	2.679	0.4894	0.0022034	1.3811	1.0919	-0.3703	4.06		11.658	24.482	24.902	5.503	3.864	0.011	0	0	0	0	0.047
1-butyl-4-methylpyridinium trifluoridotris(pentafluoroethyl)phosphate	-1.64		0.5534	2.6477	0.4529	0.0013033	1.38	1.0534	-0.9922	11.1618		12.053	23.817	24.703	5.511	3.965	0.019	0	0	0	4.03	49.677
1-butylpyridinium bromide	-1.77		0.532	2.6973	0.6632	-0.0275	1.2426	1.1528	0.5216	2.9		10.782	20.84	21.459	5.441	3.828	0.013	0	0	0	0	0
1-butylpyridinium chloride	-1.7		0.532	2.6973	0.6632	-0.0275	1.2426	1.1528	0.2922	2.1984		10.782	20.84	21.459	5.441	3.828	0.013	0	0	0	0	0
1-butylpyridinium O-methyl sulfate	-1.75		0.532	2.6973	0.6632	-0.0275	1.2426	1.1528	0.2909	3.4155		10.782	20.84	21.459	5.441	3.828	0.013	0	0	3.928	4.422	1.301
1-butylpyridinium trifluoromethanesulfonate	-1.87		0.532	2.6973	0.6632	-0.0275	1.2426	1.1528	-0.0117	3.4669		10.782	20.84	21.459	5.441	3.828	0.013	0	0	0.227	1.199	12.098
1-Hexyl-4-methylpyridinium Tetrafluoroborate	-1.48		0.5428	2.7971	0.4937	0.0061892	1.6645	1.2212	-0.3703	4.06		11.687	24.016	29.632	8.668	7.503	0.618	0	0	0	0	0.047
1-hexylpyridinium trifluoromethanesulfonate	-1.84		0.5538	2.8569	0.6919	-0.0217	1.522	1.3111	-0.0117	3.4669		10.739	21.349	26.096	8.598	7.449	0.6	0	0	0.227	1.199	12.098
1-octyl-3-methylpyridinium chloride	-0.64		0.6105	3.0083	0.5485	0.0131	1.9336	1.4111	0.2922	2.1984		11.714	25.761	32.681	12.171	10.218	1.489	0	0	0	0	0
1-pentylpyridinium bis(trifluoromethylsulfonyl)amide	-1.55		0.5382	2.7718	0.678	-0.0245	1.3841	1.2285	0.0717	5.2435		10.655	21.14	24.267	6.999	5.814	0.212	0	0	0.438	7.713	8.108
1-propylpyridinium bis(trifluoromethylsulfonyl)amide	-2.21		0.5179	2.6123	0.6521	-0.0321	1.104	1.071	0.0717	5.2435		10.814	18.555	16.494	3.594	1.425	0	0	0	0.438	7.713	8.108
4-(dimethylamino)-1-butylpyridinium Chloride	-0.6		0.6648	2.8035	0.3759	0.0204	1.6109	1.1496	0.2922	2.1984		14.142	24.318	29.208	8.783	5.369	0.038	0	0	0	0	0
4-(dimethylamino)-1-hexylpyridinium chloride	-0.5		0.6731	2.9643	0.4064	0.0272	1.8965	1.317	0.2922	2.1984		13.991	24.62	33.325	11.882	8.86	0.716	0	0	0	0	0
1-(cyanomethyl)-1-methylpyrrolidinium chloride	-2.88		0.6171	3.0477	1.4	-0.00922	1.1291	1.2682	0.2922	2.1984		11.097	5.604	4.208	2.141	1.635	2.374	2.143	0.074	0	0	0
1-(2-methoxyethyl)-1-methylpyrrolidinium chloride	-2.38		0.1834	3.1636	0.7851	0.1595	1.3053	1.5464	0.2922	2.1984		17.208	19.327	11.41	1.555	1.465	0.538	0.599	0.467	0	0	0
1-(ethoxymethyl)-1-methylpyrrolidinium bis(trifluoromethylsulfonyl)amide	-2.22		0.5854	2.8235	0.5625	0.0406	1.3022	1.1661	0.0717	5.2435		15.62	18.465	12.423	3.019	1.019	0.518	0.469	0.296	0.438	7.713	8.108
1,1-Dihexylpyrrolidinium tetrafluoroborate	-2.08		0.3114	3.0593	0.5729	0.051	2.3216	1.6063	-0.3703	4.06		15.558	30.821	37.212	16.507	14.714	1.569	0	0	0	0	0.047
1-butyl-1-methylpyrrolidinium bromide	-1.93		0.2029	2.6065	0.5979	0.0142	1.3665	1.2049	0.5216	2.9		16.476	23.177	17.633	5.517	3.925	0.019	0	0	0	0	0
1-butyl-1-methylpyrrolidinium chloride	-1.92		0.2029	2.6065	0.5979	0.0142	1.3665	1.2049	0.2922	2.1984		16.476	23.177	17.633	5.517	3.925	0.019	0	0	0	0	0
1-butyl-1-methylpyrrolidinium (bis (trifluoromethylsulfonyl)amide)	-2.13		0.2029	2.6065	0.5979	0.0142	1.3665	1.2049	0.0717	5.2435		16.476	23.177	17.633	5.517	3.925	0.019	0	0	0.438	7.713	8.108
1-butyl-1-methylpyrrolidinium Tetrafluoroborate	-1.91		0.2029	2.6065	0.5979	0.0142	1.3665	1.2049	-0.3703	4.06		16.476	23.177	17.633	5.517	3.925	0.019	0	0	0	0	0.047
1-methyl-1-octylpyrrolidinium chloride	-2.36		0.2498	2.9068	0.6359	0.0236	1.9213	1.5002	0.2922	2.1984		16.141	24.547	25.487	12.197	10.378	1.49	0	0	0	0	0
1-methyl-1-octylpyrrolidinium Tetrafluoroborate	-2.02		0.2498	2.9068	0.6359	0.0236	1.9213	1.5002	-0.3703	4.06		16.141	24.547	25.487	12.197	10.378	1.49	0	0	0	0	0.047
1-(2-Ethoxyethyl)-1-methylpiperidinium bis(trifluoromethylsulfonyl)amide	-2.55		0.666	3.42	0.656	0.184	1.546	1.526	0.072	5.244		16.08	27.818	19.368	5.061	2.479	0.616	0.411	0.45	0.438	7.713	8.108
1-(2-Ethoxyethyl)-1-methylpiperidinium bromide	-2.6		0.666	3.42	0.656	0.184	1.546	1.526	0.522	2.9		16.08	27.818	19.368	5.061	2.479	0.616	0.411	0.45	0	0	0
1-(2-hydroxyethyl)-1-methylpiperidinium bis(trifluoromethylsulfonyl)amide	-2.34		0.7	3.484	1.224	0.192	1.27	1.515	0.072	5.244		17.804	16.142	10.531	1.301	0.576	0.634	0.616	1.13	0.438	7.713	8.108
1-(3-hydroxypropyl)-1-methylpiperidinium bis(trifluoromethylsulfonyl)amide	-2.56		0.706	3.724	1.076	0.314	1.411	1.658	0.072	5.244		18.162	19.791	11.869	1.476	1.162	0.399	0.879	0.981	0.438	7.713	8.108
1-(ethoxymethyl)-1-methylpiperidinium bis(trifluoromethylsulfonyl)amide	-2.16		0.643	2.832	0.5	0.041	1.415	1.147	0.072	5.244		16.08	27.818	19.368	5.061	2.479	0.616	0.411	0.45	0.438	7.713	8.108
1-butyl-1-methylpiperidinium bis(trifluoromethylsulfonyl)amide	-1.78		0.258	2.594	0.5	0.021	1.475	1.15	0.072	5.244		15.726	27.046	20.948	6.052	3.975	0.017	0	0	0.438	7.713	8.108
4-(2-hydroxyethyl)-4-methylmorpholinium bis(trifluoromethylsulfonyl)amide	-2.93		0.664	3.905	1.686	0.216	1.218	1.8	0.072	5.244		21.11	6.52	4.498	1.511	1.124	1.18	1.336	2.511	0.438	7.713	8.108
4-(2-methoxyethyl)-4-methylmorpholinium bis(trifluoromethylsulfonyl)amide	-2.9		0.566	3.778	0.941	0.231	1.369	1.75	0.072	5.244		20.832	12.51	8.746	2.305	1.997	1.113	1.42	1.867	0.438	7.713	8.108
4-(ethoxymethyl)-4-methylmorpholinium chloride	-2.96		0.218	3.234	0.785	0.163	1.364	1.535	0.292	2.198		18.997	13.69	10.605	3.479	1.821	1.349	1.574	1.585	0	0	0
1-butylquinolinium bromide	-0.79		1.205	3.172	0.579	-0.01	1.601	1.285	0.522	2.9		15.998	21.873	22.813	11.837	6.364	0	0	0	0	0	0
1-octylquinolinium tetrafluoroborate	-0.3		1.25	3.487	0.627	0.001	2.16	1.597	-0.37	4.06		15.752	23.526	31.08	18.628	12.578	1.512	0	0	0	0	0.047
1-(2-methoxyethyl)-1-methylpiperidinium bromide	-2.06		0.628	3.319	0.644	0.173	1.415	1.445	0.522	2.9		16.87	22.974	14.874	2.048	1.482	0.68	0.725	0.533	0	0	0
4-butyl-4-methylmorpholinium bromide	-2.71		0.611	3.368	0.771	0.119	1.423	1.56	0.522	2.9		18.811	16.441	14.589	5.968	4.411	0.468	0.799	1.31	0	0	0
1-(2-ethoxyethyl)-3-methylimidazolium bis(trifluoromethylsulfonyl)amide	-2.12		0.4583	2.869	0.6828	0.0577	1.347	1.2058	0.0717	5.2435		13.349	23.103	17.296	5.967	3.099	1.182	0.371	0.548	0.438	7.713	8.108
1-(4-hydroxybutyl)-3-methylimidazolium chloride	-2.7		0.5128	3.5095	1.2	0.3224	1.3498	1.5019	0.2922	2.1984		13.765	24.257	15.739	3.221	1.687	0.473	0.61	1.16	0	0	0
1-(cyanomethyl)-3-methylimidazolium bis(trifluoromethylsulfonyl)amide	-2.88		0.5359	2.7806	1.638	-0.0325	1.0246	0.9655	0.0717	5.2435		12.121	7.233	5.606	1.567	1.37	2.487	2.599	0.316	0.438	7.713	8.108
1-butyl-3-methylimidazolium 2-(2-methoxyethoxy)ethyl sulfate	-1.99		0.4655	2.5344	0.5895	-0.0201	1.274	0.9882	0.515	4.3583		12.87	22.121	19.359	7.068	4.614	0.009	0	0	12.916	11.589	1.796
1-butyl-3-methylimidazolium bromide	-1.96		0.4655	2.5344	0.5895	-0.0201	1.274	0.9882	0.5216	2.9		12.87	22.121	19.359	7.068	4.614	0.009	0	0	0	0	0
1-butyl-3-methylimidazolium chloride	-1.91		0.4655	2.5344	0.5895	-0.0201	1.274	0.9882	0.2922	2.1984		12.87	22.121	19.359	7.068	4.614	0.009	0	0	0	0	0
1-butyl-3-methylimidazolium iodide	-2.02		0.4655	2.5344	0.5895	-0.0201	1.274	0.9882	0.8794	3.4752		12.87	22.121	19.359	7.068	4.614	0.009	0	0	0	0	0
1-butyl-3-methylimidazolium tetrafluoroborate	-1.98		0.4655	2.5344	0.5895	-0.0201	1.274	0.9882	-0.3703	4.06		12.87	22.121	19.359	7.068	4.614	0.009	0	0	0	0	0.047
1-butyl-3-methylimidazolium thiocyanate	-2		0.4655	2.5344	0.5895	-0.0201	1.274	0.9882	0.3772	3.6562		12.87	22.121	19.359	7.068	4.614	0.009	0	0	0	0	1.073
1-butyl-3-methylimidazolium trifluoromethanesulfonate	-1.93		0.4655	2.5344	0.5895	-0.0201	1.274	0.9882	-0.0117	3.4669		12.87	22.121	19.359	7.068	4.614	0.009	0	0	0.227	1.199	12.098
1-decyl-3-methylimidazolium bromide	-0.92		0.5349	3.017	0.673	-0.0053438	2.1111	1.4672	0.5216	2.9		12.973	24.593	30.861	17.41	13.514	2.544	0	0	0	0	0
1-decyl-3-methylimidazolium chloride	-1.09		0.5349	3.017	0.673	-0.0053438	2.1111	1.4672	0.2922	2.1984		12.973	24.593	30.861	17.41	13.514	2.544	0	0	0	0	0
1-decyl-3-methylimidazolium hexafluorophosphate	-1.68		0.5349	3.017	0.673	-0.0053438	2.1111	1.4672	-0.0453	7.4318		12.973	24.593	30.861	17.41	13.514	2.544	0	0	0	0	0
1-ethyl-3-propylimidazolium bromide	-2.21		0.45	2.5106	0.564	-0.0101	1.279	0.9633	0.5216	2.9		10.875	23.172	17.432	6.272	2.138	0	0	0	0	0	0
1-hexadecyl-3-methylimidazolium chloride	-0.68		0.57	3.46	0.7433	0.005941	2.9597	1.9196	0.2922	2.1984		13.028	27.465	41.602	28.422	21.654	5.199	0	0	0	0	0
1-hexyl-3-ethylimidazolium bromide	-1.77		0.4867	2.7237	0.5787	-0.0016525	1.6952	1.168	0.5216	2.9		11.107	25.069	26.38	11.176	7.819	0.761	0	0	0	0	0
1-hexyl-3-methylimidazolium tetrafluoroborate	-1.88		0.4946	2.6914	0.6184	-0.015	1.5507	1.1396	-0.3703	4.06		12.888	22.419	23.767	10.439	8.008	0.663	0	0	0	0	0.047
1-pentyl-3-methylimidazolium tetrafluoroborate	-1.96		0.4793	2.6131	0.601	-0.0172	1.4125	1.0641	-0.3703	4.06		13.005	22.274	21.832	8.728	6.458	0.288	0	0	0	0	0.047
1-pentyl-3-methylimidazolium hexafluorophosphate	-1.86		0.4793	2.6131	0.601	-0.0172	1.4125	1.0641	-0.0453	7.4318		13.005	22.274	21.832	8.728	6.458	0.288	0	0	0	0	0
1-methyl-3-(2-phenylethyl)imidazolium chloride	-1.91		1.0867	3.1105	0.7912	-0.0221	1.5891	1.1737	0.2922	2.1984		16.795	17.43	11.585	6.957	7.095	9.973	0	0	0	0	0
1-methyl-3-(2-phenylethyl)imidazolium tetrafluoroborate	-1.97		1.0867	3.1105	0.7912	-0.0221	1.5891	1.1737	-0.3703	4.06		16.795	17.43	11.585	6.957	7.095	9.973	0	0	0	0	0.047
1-methyl-3-octylimidazolium O-octyl sulfate	-1.38		0.4993	2.8407	0.6395	-0.0101	1.837	1.2969	0.5522	4.1555		12.91	23.322	27.168	13.802	10.734	1.697	0	0	0.891	28.699	8.591
1-methyl-3-propylimidazolium tetrafluoroborate	-2.29		0.4563	2.4487	0.5795	-0.0244	1.1334	0.9021	-0.3703	4.06		12.893	20.783	14.819	5.472	2.204	0	0	0	0	0	0.047
3-methyl-1-octadecylimidazolium chloride	-0.96		0.5971	3.6122	0.7669	0.0096269	3.2382	2.0715	0.2922	2.1984		13.133	28.408	45.088	32.104	24.386	6.046	0	0	0	0	0
3-methyl-1-octylimidazolium chloride	-1.6		0.4993	2.8407	0.6395	-0.0101	1.837	1.2969	0.2922	2.1984		12.91	23.322	27.168	13.802	10.734	1.697	0	0	0	0	0
Ethyl(2-methoxyethyl)dimethylammonium bis(trifluoromethylsulfonyl)amide	-2.45		-0.1683	2.9072	0.7489	0.135	1.2487	1.4826	0.0717	5.2435		17.996	18.549	11.475	1.564	1.195	0.504	0.732	0.43	0.438	7.713	8.108
1-(2-methoxyethyl)pyridinium bis(trifluoromethylsulfonyl)amide	-2.09		0.5085	3.0838	0.8623	0.1122	1.1765	1.2907	0.0717	5.2435		12.833	15.871	13.98	1.485	1.219	1.06	1.075	0.495	0.438	7.713	8.108
1-(2-methoxyethyl)pyridinium chloride	-2.07		0.5085	3.0838	0.8623	0.1122	1.1765	1.2907	0.2922	2.1984		12.833	15.871	13.98	1.485	1.219	1.06	1.075	0.495	0	0	0
1-(3-hydroxypropyl)pyridinium bis(trifluoromethylsulfonyl)amide	-2.56		0.588	3.3127	1.3021	0.1729	1.1763	1.416	0.0717	5.2435		13.172	13.856	12.35	0.713	0.7	0.655	0.762	1.245	0.438	7.713	8.108
1-(ethoxymethyl)pyridinium bis(trifluoromethylsulfonyl)amide	-2.14		0.5143	2.8202	0.7566	0.0204	1.1754	1.1537	0.0717	5.2435		9.779	17.299	16.154	3.287	1.427	0.567	1.046	0.352	0.438	7.713	8.108
1-butyl-3,5-dimethylpyridinium Tetrafluoroborate	-1.17		0.5589	2.705	0.388	0.0237	1.5157	1.097	-0.3703	4.06		11.9	28.004	28.832	5.789	3.876	0.014	0	0	0	0	0.047
1-butyl-3-methylpyridinium hexafluorophosphate	-1.24		0.5496	2.679	0.4894	0.0022034	1.3811	1.0919	-0.0453	7.4318		11.658	24.482	24.902	5.503	3.864	0.011	0	0	0	0	0
1-butyl-4-methylpyridinium hexafluorophosphate	-1.43		0.5534	2.6477	0.4529	0.0013033	1.38	1.0534	-0.0453	7.4318		12.053	23.817	24.703	5.511	3.965	0.019	0	0	0	0	0
1-butyl-4-methylpyridinium tetracyanidoboranuide	-1.46		0.5534	2.6477	0.4529	0.0013033	1.38	1.0534	0.2819	5.3725		12.053	23.817	24.703	5.511	3.965	0.019	0	0	0.96	6.605	6.554
1-Butyl-4-methylpyridinium Tetrafluoroborate	-1.54		0.5534	2.6477	0.4529	0.0013033	1.38	1.0534	-0.3703	4.06		12.053	23.817	24.703	5.511	3.965	0.019	0	0	0	0	0.047
1-butylpyridinium hexafluorophosphate	-1.84		0.532	2.6973	0.6632	-0.0275	1.2426	1.1528	-0.0453	7.4318		10.782	20.84	21.459	5.441	3.828	0.013	0	0	0	0	0
1-butylpyridinium tetrafluoroborate	-1.8		0.532	2.6973	0.6632	-0.0275	1.2426	1.1528	-0.3703	4.06		10.782	20.84	21.459	5.441	3.828	0.013	0	0	0	0	0.047
1-cyanomethylpyridinium bis(trifluoromethylsulfonyl)amide	-2.51		0.6026	2.8027	1.5723	-0.0576	0.9943	0.9939	0.0717	5.2435		7.086	9.168	9.579	1.317	1.571	2.539	2.429	0.113	0.438	7.713	8.108
1-ethylpyridinium chloride	-2.1		0.5118	2.5602	0.6734	-0.0419	0.9626	1.0266	0.2922	2.1984		11.736	13.647	12.114	0.216	0	0	0	0	0	0	0
1-hexyl-3-methylpyridinium chloride	-1.06		0.5606	2.845	0.5269	0.0078321	1.6647	1.2646	0.2922	2.1984		11.523	24.288	28.613	8.692	7.468	0.579	0	0	0	0	0
1-hexyl-4-methylpyridinium chloride	-1.44		0.5428	2.7971	0.4937	0.0061892	1.6645	1.2212	0.2922	2.1984		11.687	24.016	29.632	8.668	7.503	0.618	0	0	0	0	0
1-hexylpyridinium bis(trifluoromethylsulfonyl)amide	-1.85		0.5538	2.8569	0.6919	-0.0217	1.522	1.3111	0.0717	5.2435		10.739	21.349	26.096	8.598	7.449	0.6	0	0	0.438	7.713	8.108
1-(2-ethoxyethyl)-1-methylpyrrolidinium bis(trifluoromethylsulfonyl)amide	-2.55		0.6027	3.4666	0.8024	0.1721	1.4374	1.6331	0.0717	5.2435		16.281	23.692	16.2	4.358	2.388	0.647	0.5	0.493	0.438	7.713	8.108
1-(2-hydroxyethyl)-1-methylpyrrolidinium bis(trifluoromethylsulfonyl)amide	-2.61		0.6407	3.5292	1.3191	0.1785	1.1597	1.6244	0.0717	5.2435		18.45	13.206	7.18	0.596	0.783	0.753	1.162	0.665	0.438	7.713	8.108
1-(2-hydroxyethyl)-1-methylpyrrolidinium iodide	-2.63		0.6407	3.5292	1.3191	0.1785	1.1597	1.6244	0.8794	3.4752		18.45	13.206	7.18	0.596	0.783	0.753	1.162	0.665	0	0	0
1-(3-hydroxypropyl)-1-methylpyrrolidinium bis(trifluoromethylsulfonyl)amide	-2.77		0.6403	3.7577	1.1767	0.3005	1.3026	1.754	0.0717	5.2435		17.234	18.082	9.619	0.643	0.785	0.829	0.68	1.233	0.438	7.713	8.108
1-(3-methoxypropyl)-1-methylpyrrolidinium chloride	-2.74		0.5662	3.5261	0.6901	0.2701	1.4462	1.6031	0.2922	2.1984		16.751	24.51	15.31	1.367	1.039	0.736	0.457	0.75	0	0	0
1-(cyanomethyl)-1-methylpyrrolidinium bis(trifluoromethylsulfonyl)amide	-2.83		0.6171	3.0477	1.4	-0.00922	1.1291	1.2682	0.0717	5.2435		11.097	5.604	4.208	2.141	1.635	2.374	2.143	0.074	0.438	7.713	8.108
1-(ethoxymethyl)-1-methylpyrrolidinium chloride	-1.86		0.5854	2.8235	0.5625	0.0406	1.3022	1.1661	0.2922	2.1984		15.62	18.465	12.423	3.019	1.019	0.518	0.469	0.296	0	0	0
1-hexyl-1-methylpyrrolidinium bis(trifluoromethylsulfonyl)amide	-2.6		0.2267	2.7595	0.6224	0.0185	1.6423	1.3562	0.0717	5.2435		16.073	23.606	22.034	8.395	7.468	0.703	0	0	0.438	7.713	8.108
1-hexyl-1-methylpyrrolidinium chloride	-2.48		0.2267	2.7595	0.6224	0.0185	1.6423	1.3562	0.2922	2.1984		16.073	23.606	22.034	8.395	7.468	0.703	0	0	0	0	0
1-(3-methoxypropyl)-1-methylpiperidinium bis(trifluoromethylsulfonyl)amide	-2.27		-0.011	3.194	0.616	0.266	1.551	1.565	0.072	5.244		16.416	28.68	18.812	2.047	1.088	0.652	0.596	0.661	0.438	7.713	8.108
1-(cyanomethyl)-1-methylpiperidinium chloride	-2.43		0.681	3.06	1.317	0.012	1.238	1.224	0.292	2.198		10.119	10.024	6.943	2.383	1.615	2.302	2.125	0.063	0	0	0
1-butyl-1-methylpiperidinium bromide	-1.83		0.258	2.594	0.5	0.021	1.475	1.15	0.522	2.9		15.726	27.046	20.948	6.052	3.975	0.017	0	0	0	0	0
4-(ethoxymethyl)-4-methylmorpholinium bis(trifluoromethylsulfonyl)amide	-2.88		0.218	3.234	0.785	0.163	1.364	1.535	0.072	5.244		18.997	13.69	10.605	3.479	1.821	1.349	1.574	1.585	0.438	7.713	8.108
1-hexylquinolinium tetrafluoroborate	-0.48		1.231	3.341	0.62	-0.004	1.879	1.453	-0.37	4.06		15.871	22.227	28.245	15.072	9.842	0.63	0	0	0	0	0.047
4-(2-hydroxyethyl)-4-methylmorpholinium iodide	-2.96		0.664	3.905	1.686	0.216	1.218	1.8	0.8794	3.4752		21.11	6.52	4.498	1.511	1.124	1.18	1.336	2.511	0	0	0
1-(2-hydroxyethyl)-3-methylimidazolium iodide	-2.96		0.5151	3.2195	1.4908	0.1522	1.0689	1.3424	0.8794	3.4752		15.808	11.886	7.378	2.155	0.898	1.005	0.773	1.555	0	0	0
1-butyl-3-ethylimidazolium tetrafluoroborate	-2.01		0.4728	2.5709	0.5655	-0.0069154	1.4132	1.0119	-0.1238	3.2107		10.926	24.659	21.878	8.138	4.511	0.033	0	0	0	0	0.047
1-butyl-3-methylimidazolium 1-methylsulfate	-1.95		0.4655	2.5344	0.5895	-0.0201	1.274	0.9882	0.2909	3.4155		12.87	22.121	19.359	7.068	4.614	0.009	0	0	3.928	4.422	1.301
1-butyl-3-methylimidazolium bis(trifluoromethylsulfonyl)imide	-1.96		0.4655	2.5344	0.5895	-0.0201	1.274	0.9882	0.0717	5.2435		12.87	22.121	19.359	7.068	4.614	0.009	0	0	0.438	7.713	8.108
1-butyl-3-methylimidazolium hexafluorophosphate	-2.15		0.4655	2.5344	0.5895	-0.0201	1.274	0.9882	-0.0453	7.4318		12.87	22.121	19.359	7.068	4.614	0.009	0	0	0	0	0
1-decyl-3-methylimidazolium tetrafluoroborate	-1.08		0.5349	3.017	0.673	-0.0053438	2.1111	1.4672	-0.3703	4.06		12.973	24.593	30.861	17.41	13.514	2.544	0	0	0	0	0.047
1-ethyl-3-methylimidazolium ethyl sulfate	-2.07		0.4511	2.3542	0.5525	-0.033	0.9917	0.8068	0.4865	3.7268		14.146	16.153	10.45	2.31	0.311	0	0	0	3.163	5.69	1.212
1-ethyl-3-methylimidazolium tetrafluoroborate	-2.05		0.4511	2.3542	0.5525	-0.033	0.9917	0.8068	-0.3703	4.06		14.146	16.153	10.45	2.31	0.311	0	0	0	0	0	0.047
1-ethyl-3-methylimidazolium trifluoromethanesulfonate	-2.13		0.4511	2.3542	0.5525	-0.033	0.9917	0.8068	-0.0117	3.4669		14.146	16.153	10.45	2.31	0.311	0	0	0	0.227	1.199	12.098
1-ethyl-3-methylimidazolium O-2-(2-methoxyethoxy)ethyl sulfate	-2.08		0.4511	2.3542	0.5525	-0.033	0.9917	0.8068	0.515	4.3583		14.146	16.153	10.45	2.31	0.311	0	0	0	12.916	11.589	1.796
1-ethyl-3-methylimidazolium thiocyanate	-2.12		0.4511	2.3542	0.5525	-0.033	0.9917	0.8068	0.3772	3.6562		14.146	16.153	10.45	2.31	0.311	0	0	0	0	0	1.073
1-methyl-3-(2-phenylethyl)imidazolium hexafluorophosphate	-1.9		1.0867	3.1105	0.7912	-0.0221	1.5891	1.1737	-0.0453	7.4318		16.795	17.43	11.585	6.957	7.095	9.973	0	0	0	0	0
1-methyl-3-propylimidazolium chloride	-2.27		0.4563	2.4487	0.5795	-0.0244	1.1334	0.9021	0.2922	2.1984		12.893	20.783	14.819	5.472	2.204	0	0	0	0	0	0
1-methyl-3-propylimidazolium hexafluorophosphate	-2.23		0.4563	2.4487	0.5795	-0.0244	1.1334	0.9021	-0.0453	7.4318		12.893	20.783	14.819	5.472	2.204	0	0	0	0	0	0
3-methyl-1-nonylimidazolium hexafluorophosphate	-1.62		0.5248	2.9311	0.6653	-0.0084951	1.9711	1.3807	-0.0453	7.4318		12.86	24.193	29.488	15.622	12.046	2.105	0	0	0	0	0
3-methyl-1-octylimidazolium hexafluorophosphate	-2.03		0.4993	2.8407	0.6395	-0.0101	1.837	1.2969	-0.0453	7.4318		12.91	23.322	27.168	13.802	10.734	1.697	0	0	0	0	0
3-methyl-1-tetradecylimidazolium chloride	-0.54		0.578	3.3089	0.7092	0.0022449	2.6703	1.7556	0.2922	2.1984		12.945	26.558	38.062	25.119	19.218	4.161	0	0	0	0	0
Benzyldecyldimethylammonium chloride	-0.73		0.4669	3.438	0.7629	0.0044915	2.6361	1.9471	0.2922	2.1984		18.528	24.993	30.174	21.878	21.826	8.631	0	0	0	0	0
(Ethoxymethyl)ethyldimethylammonium bis(trifluoromethylsulfonyl)amide	-2.3		-0.0784	2.5141	0.6978	-0.0069654	1.2649	1.2774	0.0717	5.2435		16.011	18.056	11.562	3.091	1.245	0.662	0.712	0.183	0.438	7.713	8.108
(Ethoxymethyl)ethyldimethylammonium chloride	-2.36		-0.0784	2.5141	0.6978	-0.0069654	1.2649	1.2774	0.2922	2.1984		16.011	18.056	11.562	3.091	1.245	0.662	0.712	0.183	0	0	0
Butylethyldimethylammonium chloride	-2.06		-0.1731	2.4213	0.6346	-0.0031112	1.3177	1.2311	0.2922	2.1984		16.524	21.553	16.302	5.334	3.746	0.014	0	0	0	0	0
Ethyl(2-ethoxyethyl)dimethylammonium bis(trifluoromethylsulfonyl)amide	-2.55		-0.022	3.055	0.7523	0.1442	1.3816	1.5529	0.0717	5.2435		17.464	23.026	15.483	4.858	2.634	0.502	0.407	0.443	0.438	7.713	8.108
Ethyl(2-ethoxyethyl)dimethylammonium chloride	-2.56		-0.022	3.055	0.7523	0.1442	1.3816	1.5529	0.2922	2.1984		17.464	23.026	15.483	4.858	2.634	0.502	0.407	0.443	0	0	0
Ethyl(3-methoxypropyl)dimethylammonium bis(trifluoromethylsulfonyl)amide	-2.92		-0.0461	3.1707	0.7079	0.2281	1.3893	1.5999	0.0717	5.2435		17.225	23.922	14.428	1.492	1.09	0.695	0.57	0.797	0.438	7.713	8.108
Ethyldimethylpropylammonium bis(trifluoromethylsulfonyl)amide	-2.34		-0.0558	2.4182	0.6232	-0.0047518	1.1763	1.1635	0.0717	5.2435		16.653	18.846	11.664	3.526	1.243	0	0	0	0.438	7.713	8.108
1-cyanomethylpyridinium chloride	-2.47		0.6026	2.8027	1.5723	-0.0576	0.9943	0.9939	0.2922	2.1984		7.086	9.168	9.579	1.317	1.571	2.539	2.429	0.113	0	0	0
1-(2-hydroxyethyl)pyridinium iodide	-2.69		0.5818	3.2589	1.6004	0.1139	1.0378	1.3947	0.8794	3.4752		13.965	9.12	9.435	1.248	0.628	0.552	0.933	1.4	0	0	0
1-(3-hydroxypropyl)pyridinium chloride	-2.65		0.588	3.3127	1.3021	0.1729	1.1763	1.416	0.2922	2.1984		13.172	13.856	12.35	0.713	0.7	0.655	0.762	1.245	0	0	0
1-(3-methoxypropyl)pyridinium chloride	-2.15		0.5177	3.1205	0.6589	0.1378	1.3216	1.3221	0.2922	2.1984		11.979	23.266	19.069	1.522	1.076	0.702	0.6	0.791	0	0	0
1-(ethoxymethyl)pyridinium chloride	-2.06		0.5143	2.8202	0.7566	0.0204	1.1754	1.1537	0.2922	2.1984		9.779	17.299	16.154	3.287	1.427	0.567	1.046	0.352	0	0	0
1-butyl-3,4-dimethylpyridinium chloride	-0.85		0.6027	2.6618	0.3113	0.0256	1.4992	1.018	0.2922	2.1984		12.753	24.618	27.427	5.682	3.939	0.016	0	0	0	0	0
1-butyl-4-methylpyridinium chloride	-1.44		0.5534	2.6477	0.4529	0.0013033	1.38	1.0534	0.2922	2.1984		12.053	23.817	24.703	5.511	3.965	0.019	0	0	0	0	0
1-hexylpyridinium chloride	-1.72		0.5538	2.8569	0.6919	-0.0217	1.522	1.3111	0.2922	2.1984		10.739	21.349	26.096	8.598	7.449	0.6	0	0	0	0	0
1-hexylpyridinium hexafluorophosphate	-1.76		0.5538	2.8569	0.6919	-0.0217	1.522	1.3111	-0.0453	7.4318		10.739	21.349	26.096	8.598	7.449	0.6	0	0	0	0	0
1-octyl-4-methylpyridinium chloride	-1.11		0.5867	2.9675	0.5158	0.0113	1.9431	1.3791	0.2922	2.1984		11.906	24.808	33.178	12.129	10.334	1.477	0	0	0	0	0
1-octyl-4-methylpyridinium Tetrafluoroborate	-1.22		0.5867	2.9675	0.5158	0.0113	1.9431	1.3791	-0.3703	4.06		11.906	24.808	33.178	12.129	10.334	1.477	0	0	0	0	0.047
1-octylpyridinium bis(trifluoromethylsulfonyl)amide	-1.4		0.5568	3.0026	0.7154	-0.0172	1.809	1.4663	0.0717	5.2435		10.749	22.29	29.622	12.078	10.318	1.452	0	0	0.438	7.713	8.108
1-octylpyridinium chloride	-1.6		0.5568	3.0026	0.7154	-0.0172	1.809	1.4663	0.2922	2.1984		10.749	22.29	29.622	12.078	10.318	1.452	0	0	0	0	0
1-pentylpyridinium bromide	-1.52		0.5382	2.7718	0.678	-0.0245	1.3841	1.2285	0.5216	2.9		10.655	21.14	24.267	6.999	5.814	0.212	0	0	0	0	0
1-propylpyridinium bromide	-2.22		0.5179	2.6123	0.6521	-0.0321	1.104	1.071	0.5216	2.9		10.814	18.555	16.494	3.594	1.425	0	0	0	0	0	0
4-(dimethylamino)-1-ethylpyridinium bis(trifluoromethylsulfonyl)amide	-0.93		0.6438	2.6528	0.368	0.0089768	1.3308	1.0051	0.0717	5.2435		15.513	18.71	20.269	3.897	1.074	0	0	0	0.438	7.713	8.108
4-(dimethylamino)-1-ethylpyridinium bromide	-0.99		0.6438	2.6528	0.368	0.0089768	1.3308	1.0051	0.5216	2.9		15.513	18.71	20.269	3.897	1.074	0	0	0	0	0	0
4-(dimethylamino)-1-hexylpyridinium bis(trifluoromethylsulfonyl)amide	-0.81		0.6731	2.9643	0.4064	0.0272	1.8965	1.317	0.0717	5.2435		13.991	24.62	33.325	11.882	8.86	0.716	0	0	0.438	7.713	8.108
1-(2-ethoxyethyl)-1-methylpyrrolidinium bromide	-2.6		0.6027	3.4666	0.8024	0.1721	1.4374	1.6331	0.5216	2.9		16.281	23.692	16.2	4.358	2.388	0.647	0.5	0.493	0	0	0
1-(2-methoxyethyl)-1-methylpyrrolidinium bis(trifluoromethylsulfonyl)amide	-2.11		0.1834	3.1636	0.7851	0.1595	1.3053	1.5464	0.0717	5.2435		17.208	19.327	11.41	1.555	1.465	0.538	0.599	0.467	0.438	7.713	8.108
1-(3-hydroxypropyl)-1-methylpyrrolidinium chloride	-2.86		0.6403	3.7577	1.1767	0.3005	1.3026	1.754	0.2922	2.1984		17.234	18.082	9.619	0.643	0.785	0.829	0.68	1.233	0	0	0
1-(3-methoxypropyl)-1-methylpyrrolidinium bis(trifluoromethylsulfonyl)amide	-2.71		0.5662	3.5261	0.6901	0.2701	1.4462	1.6031	0.0717	5.2435		16.751	24.51	15.31	1.367	1.039	0.736	0.457	0.75	0.438	7.713	8.108
1-butyl-1-methylpyrrolidinium dicyanamide	-1.98		0.2029	2.6065	0.5979	0.0142	1.3665	1.2049	0.272	3.4695		16.476	23.177	17.633	5.517	3.925	0.019	0	0	0	2.337	7.16
1-butyl-1-methylpyrrolidinium trifluoridotris(pentafluoroethyl)phosphate	-3		0.2029	2.6065	0.5979	0.0142	1.3665	1.2049	-0.9922	11.1618		16.476	23.177	17.633	5.517	3.925	0.019	0	0	0	4.03	49.677
1-(2-hydroxyethyl)-1-methylpiperidinium iodide	-2.34		0.7	3.484	1.224	0.192	1.27	1.515	0.879	3.475		17.804	16.142	10.531	1.301	0.576	0.634	0.616	1.13	0	0	0
1-(2-methoxyethyl)-1-methylpiperidinium bis(trifluoromethylsulfonyl)amide	-1.93		0.628	3.319	0.644	0.173	1.415	1.445	0.072	5.244		16.87	22.974	14.874	2.048	1.482	0.68	0.725	0.533	0.438	7.713	8.108
1-(3-methoxypropyl)-1-methylpiperidinium chloride	-2.2		-0.011	3.194	0.616	0.266	1.551	1.565	0.292	2.198		16.416	28.68	18.812	2.047	1.088	0.652	0.596	0.661	0	0	0
1-(cyanomethyl)-1-methylpiperidinium bis(trifluoromethylsulfonyl)amide	-2.45		0.681	3.06	1.317	0.012	1.238	1.224	0.072	5.244		10.119	10.024	6.943	2.383	1.615	2.302	2.125	0.063	0.438	7.713	8.108
4-butyl-4-methylmorpholinium (bis(trifluoromethylsulfonyl)amide)	-2.78		0.611	3.368	0.771	0.119	1.423	1.56	0.072	5.244		18.811	16.441	14.589	5.968	4.411	0.468	0.799	1.31	0.438	7.713	8.108
1-butylquinolinium tetrafluoroborate	-0.62		1.205	3.172	0.579	-0.01	1.601	1.285	-0.37	4.06		15.998	21.873	22.813	11.837	6.364	0	0	0	0	0	0.047
1-(ethoxymethyl)-1-methylpiperidinium chloride	-2.14		0.643	2.832	0.5	0.041	1.415	1.147	0.292	2.198		16.08	27.818	19.368	5.061	2.479	0.616	0.411	0.45	0	0	0
1-butyl-3-methylimidazolium hexafluoroantimonate	-1.81		0.4655	2.5344	0.5895	-0.0201	1.274	0.9882	-0.6375	8.284		12.87	22.121	19.359	7.068	4.614	0.009	0	0	0	0.013	2.832
1-(cyanomethyl)-3-methylimidazolium chloride	-2.89		0.5359	2.7806	1.638	-0.0325	1.0246	0.9655	0.292	2.198		12.121	7.233	5.606	1.567	1.37	2.487	2.599	0.316	0	0	0
1-(3-carboxypropyl)-3-methylimidazolium chloride	-3		0.6407	3.9929	1.8006	0.2602	1.3736	1.6947	0.2922	2.1984		18.158	14.123	10.115	2.219	1.239	1.649	2.469	1.936	0	0	0
1-(3-methoxypropyl)-3-methylimidazolium chloride	-2.61		0.4543	3.2285	0.6731	0.234	1.3505	1.3406	0.2922	2.1984		15.418	16.934	12.671	3.399	1.449	0.884	1.33	1.17	0	0	0
1-(ethoxymethyl)-3-methylimidazolium bis(trifluoromethylsulfonyl)amide	-2.45		0.2179	3.2343	0.7847	0.1626	1.3639	1.5346	0.0717	5.2435		13.681	15.909	11.369	4.648	1.598	0.548	1.053	0.987	0.438	7.713	8.108
(2-hydroxyethyl)dimethylammonium formate	-3		0.337	2.8437	2.3466	-0.0347	0.7098	1.2422	0.1763	1.532		14.351	8.233	3.139	0.942	0.53	0.537	1.195	1.419	0	1.972	1.65
(2-hydroxyethyl)dimethylammonium hydroxyacetate	-3		0.337	2.8437	2.3466	-0.0347	0.7098	1.2422	0.2538	2.3942		14.351	8.233	3.139	0.942	0.53	0.537	1.195	1.419	1.213	2.518	2.143
(2-hydroxyethyl)trimethylammonium 2-hydroxypropanoate	-3		-0.0117	3.1284	1.548	0.1165	0.9808	1.6048	0.2548	2.5262		15.805	8.479	3.013	0.892	0.464	0.647	0.756	1.6	0.728	4.63	3.785
(2-hydroxyethyl)trimethylammonium hydroxyacetate	-3		-0.0117	3.1284	1.548	0.1165	0.9808	1.6048	0.2538	2.3942		15.805	8.479	3.013	0.892	0.464	0.647	0.756	1.6	1.213	2.518	2.143
(cyanomethyl)ethyldimethylammonium bis(trifluoromethylsulfonyl)amide	-3		-0.2794	2.5844	1.7179	-0.0367	1.0737	1.2832	0.0717	5.2435		6.983	2.533	1.108	1.957	1.485	2.505	2.143	0.049	0.438	7.713	8.108
(cyanomethyl)ethyldimethylammonium chloride	-3		-0.2794	2.5844	1.7179	-0.0367	1.0737	1.2832	0.2922	2.1984		6.983	2.533	1.108	1.957	1.485	2.505	2.143	0.049	0	0	0
Ethyl(3-hydroxypropyl)dimethylammonium bis(trifluoromethylsulfonyl)amide	-3		0.027	3.3616	1.2148	0.2724	1.2435	1.6912	0.0717	5.2435		18.569	13.425	6.328	1.112	0.949	0.789	0.703	1.324	0.438	7.713	8.108
Tetrabutylammonium bromide	-2.3		-0.0916	2.8553	0.5209	0.0681	2.4212	1.594	0.5216	2.9		13.814	40.678	41.345	20.362	14.557	0.047	0	0	0	0	0
1-[(heptyloxy)methyl]-3-hydroxypyridinium 1,1-dioxo-1,2-dihydrobenzo[d]isothiazol-3-onate	-3.5		0.7188	3.5853	1.8716	0.0743	1.947	1.6801	1.7414	6.6101		7.481	22.488	30.103	12.922	12.1	2.879	2.717	0.372	5.762	5.233	8.272
1-[(heptyloxy)methyl]-3-hydroxypyridinium chloride	-3.5		0.7188	3.5853	1.8716	0.0743	1.947	1.6801	0.2922	2.1984		7.481	22.488	30.103	12.922	12.1	2.879	2.717	0.372	0	0	0
1-[(hexyloxy)methyl]-3-hydroxypyridinium 1,1-dioxo-1,2-dihydrobenzo[d]isothiazol-3-onate	-3.6		0.7139	3.5043	1.8609	0.0733	1.8021	1.5967	1.7414	6.6101		7.431	22.398	28.337	11.214	10.679	2.462	2.892	0.363	5.762	5.233	8.272
1-[(hexyloxy)methyl]-3-hydroxypyridinium acesulfamates	-3.6		0.7139	3.5043	1.8609	0.0733	1.8021	1.5967	1.1522	4.7812		7.431	22.398	28.337	11.214	10.679	2.462	2.892	0.363	6.764	6.496	4.614
1-butoxymethyl-3-hydroxypyridinium acesulfamates	-3.5		0.7154	3.277	1.7225	0.0381	1.5157	1.4437	1.1522	4.7812		8.461	21.727	24.813	8.276	7.762	1.718	2.544	0	6.764	6.496	4.614
1-butoxymethyl-3-hydroxypyridinium 1,1-dioxo-1,2-dihydrobenzo[d]isothiazol-3-onate	-3.5		0.7154	3.277	1.7225	0.0381	1.5157	1.4437	1.7414	6.6101		8.461	21.727	24.813	8.276	7.762	1.718	2.544	0	5.762	5.233	8.272
3-hydroxy-1-(propoxymethyl)pyridinium 1,1-dioxo-1,2-dihydrobenzo[d]isothiazol-3-onate	-3.4		0.7905	3.8325	1.8093	0.0512	2.4947	1.9928	1.7414	6.6101		7.365	21.526	21.367	6.578	5.239	1.61	2.878	0.355	5.762	5.233	8.272
3-hydroxy-1-(propoxymethyl)pyridinium acesulfamates	-3.5		0.7045	3.19	1.7095	0.034	1.3759	1.3591	1.1522	4.7812		7.365	21.526	21.367	6.578	5.239	1.61	2.878	0.355	6.764	6.496	4.614
3-hydroxy-1-undecyloxymethylpyridinium acesultamates	-2.5		0.7905	3.8325	1.8093	0.0512	2.4947	1.9928	1.1522	4.7812		8.646	24.973	37.523	20.284	17.617	5.001	2.602	0	6.764	6.496	4.614
3-hydroxy-1-undecyloxymethylpyridinium chloride	-2.5		0.7905	3.8325	1.8093	0.0512	2.4947	1.9928	0.2922	2.1984		8.646	24.973	37.523	20.284	17.617	5.001	2.602	0	0	0	0
3-hydroxy-1-undecyloxymethylpyridinium 1,1-dioxo-1,2-dihydrobenzo[d]isothiazol-3-onate	-2.4		0.7905	3.8325	1.8093	0.0512	2.4947	1.9928	1.7414	6.6101		8.646	24.973	37.523	20.284	17.617	5.001	2.602	0	5.762	5.233	8.272
Tetrabutylphosphonium bis[1,2-benzenediolato(2-)-O1,O2]borate	-3.11		0.1422	3.0266	0.5607	0.065	2.5351	1.6556	1.7907	7.2728		12.288	41.88	46.372	22.033	16.773	0.102	0	0	11.934	6.327	14.883
1-(3-methoxypropyl)-3-methylimidazolium bis(trifluoromethylsulfonyl)amide	-2.58		0.4543	3.2285	0.6731	0.234	1.3505	1.3406	0.0717	5.2435		15.418	16.934	12.671	3.399	1.449	0.884	1.33	1.17	0.438	7.713	8.108
1-(7-carboxyheptyl)-3-methylimidazolium bromide	-3		0.6695	4.0741	1.4853	0.3386	1.9368	1.7438	0.5216	2.9		18.519	27.73	27.19	6.609	3.89	1.242	1.647	3.121	0	0	0
1-benzyl-3-methylimidazolium hexafluorophosphate	-1.74		1.0445	3.0116	0.7521	-0.0442	1.4648	1.1557	-0.0453	7.4318		17.542	14.368	10.044	7.846	8.714	8.641	0	0	0	0	0
1-benzyl-3-methylimidazolium chloride	-2.05		1.0445	3.0116	0.7521	-0.0442	1.4648	1.1557	0.2922	2.1984		17.542	14.368	10.044	7.846	8.714	8.641	0	0	0	0	0
1-benzyl-3-methylimidazolium tetrafluoroborate	-1.98		1.0445	3.0116	0.7521	-0.0442	1.4648	1.1557	-0.3703	4.06		17.542	14.368	10.044	7.846	8.714	8.641	0	0	0	0	0.047
1-methyl-3-(2-propenyl)imidazolium chloride	-2.3		0.5092	2.5176	0.5881	-0.0379	1.0958	0.949	0.2922	2.1984		14.859	10.893	7.643	5.535	4.358	1.803	0	0	0	0	0
Ethyl(2-hydroxyethyl)dimethylammonium bis(trifluoromethylsulfonyl)amide	-2.59		0.0152	3.1485	1.3957	0.1545	1.1075	1.5782	0.0717	5.2435		17.017	10.034	4.618	0.922	0.535	0.528	1.187	1.254	0.438	7.713	8.108
Ethyl(2-hydroxyethyl)dimethylammonium iodide	-2.67		0.0152	3.1485	1.3957	0.1545	1.1075	1.5782	0.8794	3.4752		17.017	10.034	4.618	0.922	0.535	0.528	1.187	1.254	0	0	0
Tetraethylammonium Bis[1,2-benzenediolato(2-)-O1,O2]borate	-2.9		-0.0232	2.3064	0.4517	0.0177	1.2889	0.9929	1.7907	7.2728		19.389	16.552	10.793	0.496	0	0	0	0	11.934	6.327	14.883
Tetraethylammonium chloride	-2.8		-0.0232	2.3064	0.4517	0.0177	1.2889	0.9929	0.2922	2.1984		19.389	16.552	10.793	0.496	0	0	0	0	0	0	0
Tetrabutylphosphonium bromide	-2.61		0.1422	3.0266	0.5607	0.065	2.5351	1.6556	0.5216	2.9		12.288	41.88	46.372	22.033	16.773	0.102	0	0	0	0	0
4-(2-methoxylethyl)-4-methylmorpholinium chloride	-2.99		0.566	3.778	0.941	0.231	1.369	1.75	0.292	2.198		20.294	13.794	9.914	1.875	1.724	1.52	1.59	1.673	0	0	0
Triethylethanaminium bis[1,2-benzenediolato(2-)-O1,O2]borate	-2.9		-0.0232	2.3064	0.4517	0.0177	1.2889	0.9929	1.7907	7.2728		19.551	16.804	10.872	0.554	0	0	0	0	11.934	6.327	14.883
1-methylimidazolium tetrafluoroborate	-3		0.5344	2.3581	1.3647	-0.0692	0.7041	0.7409	-0.3703	4.06		10.383	10.126	6.711	1.5	0.301	0	0	0	0	0	0.047
3-(2-hydroxyethyl)-1-methylimidazolium bis(trifluoromethylsulfonyl)imide	-2.88		0.5151	3.2195	1.4908	0.1522	1.0689	1.3424	0.0717	5.2435		14.728	12.246	7.374	1.787	0.662	0.808	1.037	1.342	0.438	7.713	8.108
3-hexyl-1,2-dimethylimidazolium tetrafluoroborate	-1.27		0.5219	2.7598	0.3863	0.0181	1.6749	1.1766	-0.3703	4.06		16.87	24.841	25.894	11.483	8.584	0.649	0	0	0	0	0.047
(2-hydroxyethyl)ammonium formate	-3		0.0515	2.509	2.0923	-0.059	0.5577	0.9977	0.1763	1.532		5.873	3.208	2.163	0.712	0.57	0.771	1.171	1.523	0	1.972	1.65
1-(-2-hydroxypropyl)-1-methylpiperidinium chloride	-2.53		0.706	3.724	1.076	0.314	1.411	1.658	0.292	2.198		16.43	20.71	13.82	3.14	1.243	0.662	0.832	0.253	0	0	0
1-butyl-3-methylimidazolium bis(trifluoromethyl)amide	-1.6		0.4655	2.5344	0.5895	-0.0201	1.274	0.9882	-0.4163	6.666		12.87	22.121	19.359	7.068	4.614	0.009	0	0	0	0	7.356
1-ethyl-3-methylimidazolium bis(pentafluoroethyl)phosphinate	-2.09		0.4511	2.3542	0.5525	-0.033	0.9917	0.8068	0.3915	4.6209		14.146	16.153	10.45	2.31	0.311	0	0	0	0	5.137	25.237
1-hexyl-3-methylimidazolium 1,1-dioxo-1,2-benzisothiazol-3(2H)-onate	-1.96		0.4946	2.6914	0.6184	-0.015	1.5507	1.1396	1.7414	6.6101		12.888	22.419	23.767	10.439	8.008	0.663	0	0	5.762	5.233	8.272
1-ethyl-3-methylimidazolium bis[oxalato(2-)]-borate	-2		0.4511	2.3542	0.5525	-0.033	0.9917	0.8068	1.3285	7.4061		14.146	16.153	10.45	2.31	0.311	0	0	0	4.241	2.791	4.951
1-ethyl-3-methylimidazolium bis[1,2-benzenediolato(2-)-O1,O2]borate	-2.09		0.4511	2.3542	0.5525	-0.033	0.9917	0.8068	1.7907	7.2728		14.146	16.153	10.45	2.31	0.311	0	0	0	11.934	6.327	14.883
4-ethyl-4-methylmorpholinium 4-methylbenzenesulfonate	-2.59		0.5715	3.214	0.776	0.0963	1.1498	1.4383	1.0713	4.7114		20.442	8.793	5.122	0.742	0.786	0.346	0.83	1.303	8.057	6.535	9.744

## Sheet: S6-Descriptors intercorrelation
Sheet 6
Cho and Yun (2016) [10]																Miao et al. [37]
	Ec	Sc	Ac	Bc	Vc	J+	Ea	Sa
Ec	1
Sc	0.3611	1
Ac	0.0657	0.5379	1
Bc	-0.0868	0.7367	0.288	1
Vc	0.2293	0.3994	-0.1242	-0.0079	1
J+	0.0369	0.8904	0.4311	0.6425	0.5832	1
Ea	-0.0128	0.1803	0.2967	0.1018	0.0898	0.1809	1
Sa	-0.0044	-0.1119	-0.0655	-0.0814	-0.0336	-0.1136	-0.0963	1
in this study
	C-0.008	C-0.004	C-0.003	C0.002	C0.003	C0.005	C0.009	C0.014	A-0.006	A-0.001	A0.004
C-0.008	1
C-0.004	-0.0986	1
C-0.003	-0.3607	0.8462	1
C0.002	-0.2768	0.631	0.8664	1
C0.003	-0.279	0.5744	0.8386	0.978	1
C0.005	0.0079	-0.0972	0.0715	0.3696	0.477	1
C0.009	-0.2137	-0.4476	-0.2856	-0.207	-0.1267	0.2104	1
C0.014	0.446	-0.424	-0.4634	-0.4217	-0.3908	-0.0608	0.4383	1
A-0.006	-0.1016	0.0175	0.0298	0.0174	0.0281	-0.0423	0.167	-0.0804	1
A-0.001	0.0339	-0.1171	-0.162	-0.1679	-0.1602	-0.1095	0.1586	0.1135	0.3604	1
A0.004	0.0228	-0.031	-0.0936	-0.1391	-0.1395	-0.1501	0.0339	0.0022	0.2284	0.4877	1

## Sheet: S7-Datasets Matching- SMILES
Sheet 7
Name of 243 studied-ILs in our dataset	SMILES Structures	Exp values of log10 1/EC50	Name of 229 studied-ILs in [37] (Miao et al.)	reported SMILEs in [37]		Name of 229 studied-ILs in [36] (Kumar and Kumar)	reported SMILEs in [36]
1-[(hexyloxy)methyl]-3-hydroxypyridinium 1,1-dioxo-1,2-dihydrobenzo[d]isothiazol-3-onate	[n+]1(cc(O)ccc1)COCCCCCC.[N-]1C(=O)c2ccccc2S1(=O)=O	-3.6	THIS IL DID NOT STUDY BY [37]			THIS IL DID NOT STUDY BY [36]
1-[(hexyloxy)methyl]-3-hydroxypyridinium acesulfamates	[n+]1(cc(O)ccc1)COCCCCCC.[N-]1C(=O)C=C(C)OS1(=O)=O	-3.6	THIS IL DID NOT STUDY BY [37]			THIS IL DID NOT STUDY BY [36]
1-[(heptyloxy)methyl]-3-hydroxypyridinium 1,1-dioxo-1,2-dihydrobenzo[d]isothiazol-3-onate	[n+]1(cc(O)ccc1)COCCCCCCC.[N-]1C(=O)c2ccccc2S1(=O)=O	-3.5	THIS IL DID NOT STUDY BY [37]			THIS IL DID NOT STUDY BY [36]
1-[(heptyloxy)methyl]-3-hydroxypyridinium chloride	[n+]1(cc(O)ccc1)COCCCCCCC.[Cl-]	-3.5	THIS IL DID NOT STUDY BY [37]			THIS IL DID NOT STUDY BY [36]
1-butoxymethyl-3-hydroxypyridinium acesulfamates	[n+]1(cc(O)ccc1)COCCCC.[N-]1C(=O)C=C(C)OS1(=O)=O	-3.5	THIS IL DID NOT STUDY BY [37]			THIS IL DID NOT STUDY BY [36]
1-butoxymethyl-3-hydroxypyridinium 1,1-dioxo-1,2-dihydrobenzo[d]isothiazol-3-onate	[n+]1(cc(O)ccc1)COCCCC.[N-]1C(=O)c2ccccc2S1(=O)=O	-3.5	THIS IL DID NOT STUDY BY [37]			THIS IL DID NOT STUDY BY [36]
3-hydroxy-1-(propoxymethyl)pyridinium acesulfamates	[n+]1(cc(O)ccc1)COCCC.[N-]1C(=O)C=C(C)OS1(=O)=O	-3.5	THIS IL DID NOT STUDY BY [37]			THIS IL DID NOT STUDY BY [36]
3-hydroxy-1-(propoxymethyl)pyridinium 1,1-dioxo-1,2-dihydrobenzo[d]isothiazol-3-onate	[n+]1(cc(O)ccc1)COCCC.[N-]1C(=O)c2ccccc2S1(=O)=O	-3.4	THIS IL DID NOT STUDY BY [37]			THIS IL DID NOT STUDY BY [36]
Tetrabutylphosphonium bis[1,2-benzenediolato(2-)-O1,O2]borate	[P+](CCCC)(CCCC)(CCCC)CCCC.[B-]12(Oc3ccccc3O1)Oc3ccccc3O2	-3.11	Tetrabutylphosphonium bis[1,2-benzenediolato(2-)-O1,O2]borate	CCCC[P+](CCCC)(CCCC)CCCC.O1c2ccccc2O[B-]11Oc2ccccc2O1		Tetrabutylphosphonium bis[1,2-benzenediolato(2-)-O1,O2]borate	CCCC[P+](CCCC)(CCCC)CCCC.O1c2ccccc2O[B-]11Oc2ccccc2O1
1-butyl-1-methylpyrrolidinium trifluoridotris(pentafluoroethyl)phosphate	[N+]1(C)(CCCC1)CCCC.[P-](F)(F)(F)(C(F)(F)C(F)(F)F)(C(F)(F)C(F)(F)F)C(F)(F)C(F)(F)F	-3	THIS IL DID NOT STUDY BY [37]			THIS IL DID NOT STUDY BY [36]
1-(3-carboxypropyl)-3-methylimidazolium chloride	[N+]1(C)=CN(C=C1)CCCC(=O)O.[Cl-]	-3	THIS IL DID NOT STUDY BY [37]			THIS IL DID NOT STUDY BY [36]
(2-hydroxyethyl)dimethylammonium formate	[NH+](C)(C)CCO.[O-]C=O	-3	THIS IL DID NOT STUDY BY [37]			THIS IL DID NOT STUDY BY [36]
(2-hydroxyethyl)dimethylammonium hydroxyacetate	[NH+](C)(C)CCO.[O-]C(=O)CO	-3	THIS IL DID NOT STUDY BY [37]			THIS IL DID NOT STUDY BY [36]
(2-hydroxyethyl)trimethylammonium 2-hydroxypropanoate	[N+](C)(C)(C)CCO.[O-]C(=O)C(C)O	-3	THIS IL DID NOT STUDY BY [37]			THIS IL DID NOT STUDY BY [36]
(2-hydroxyethyl)trimethylammonium hydroxyacetate	[N+](C)(C)(C)CCO.[O-]C(=O)CO	-3	THIS IL DID NOT STUDY BY [37]			THIS IL DID NOT STUDY BY [36]
(cyanomethyl)ethyldimethylammonium bis(trifluoromethylsulfonyl)amide	[N+](C)(C)(CC)CC#N.[N-](S(=O)(=O)C(F)(F)F)S(=O)(=O)C(F)(F)F	-3	THIS IL DID NOT STUDY BY [37]			THIS IL DID NOT STUDY BY [36]
(cyanomethyl)ethyldimethylammonium chloride	[N+](C)(C)(CC)CC#N.[Cl-]	-3	THIS IL DID NOT STUDY BY [37]			THIS IL DID NOT STUDY BY [36]
Ethyl(3-hydroxypropyl)dimethylammonium bis(trifluoromethylsulfonyl)amide	[N+](C)(C)(CC)CCCO.[N-](S(=O)(=O)C(F)(F)F)S(=O)(=O)C(F)(F)F	-3	THIS IL DID NOT STUDY BY [37]			THIS IL DID NOT STUDY BY [36]
1-(7-carboxyheptyl)-3-methylimidazolium bromide	[N+]1(C)=CN(C=C1)CCCCCCCC(=O)O.[Br-]	-3	THIS IL DID NOT STUDY BY [37]			THIS IL DID NOT STUDY BY [36]
1-methylimidazolium tetrafluoroborate	[B-](F)(F)(F)F.C[NH+]1C=CN=C1	-3	THIS IL DID NOT STUDY BY [37]			THIS IL DID NOT STUDY BY [36]
(2-hydroxyethyl)ammonium formate	[NH3+]CCO.[O-]C=O	-3	THIS IL DID NOT STUDY BY [37]			THIS IL DID NOT STUDY BY [36]
1-(3-hydroxypropyl)-3-methylimidazolium chloride	[N+]1(C)=CN(C=C1)CCCO.[Cl-]	-2.99	1-(3-hydroxypropyl)-3-methylimidazolium chloride	[Cl-].Cn1cc[n+](CCCO)c1		1-(3-hydroxypropyl)-3-methylimidazolium chloride	[Cl-].Cn1cc[n+](CCCO)c1
4-(2-methoxylethyl)-4-methylmorpholinium chloride	CCOC[N+]1(CCOCC1)C.[Cl-]	-2.99	4-(2-methoxyethyl)-4-methylmorpholinium chloride	[Cl-].COCC[N+]1(C)CCOCC1		4-(2-methoxyethyl)-4-methylmorpholinium chloride	[Cl-].COCC[N+]1(C)CCOCC1
Ethyl(3-methoxypropyl)dimethylammonium chloride	[N+](C)(C)(CC)CCCOC.[Cl-]	-2.97	ethyl(3-methoxypropyl)dimethylammonium chloride	[Cl-].CC[N+](C)(C)CCCOC		ethyl(3-methoxypropyl)dimethylammonium chloride	[Cl-].CC[N+](C)(C)CCCOC
4-(ethoxymethyl)-4-methylmorpholinium chloride	COC[N+]1(CCOCC1)C.[Cl-]	-2.96	4-(ethoxymethyl)-4-methylmorpholinium chloride	[Cl-].CCOC[N+]1(C)CCOCC1		4-(ethoxymethyl)-4-methylmorpholinium chloride	[Cl-].CCOC[N+]1(C)CCOCC1
4-(2-hydroxyethyl)-4-methylmorpholinium iodide	[N+]1(C)(CCOCC1)CCO.[I-]	-2.96	4-(2-hydroxyethyl)-4-methylmorpholinium iodide	[I-].C[N+]1(CCO)CCOCC1		4-(2-hydroxyethyl)-4-methylmorpholinium iodide	[I-].C[N+]1(CCO)CCOCC1
1-(2-hydroxyethyl)-3-methylimidazolium iodide	[N+]1(C)=CN(C=C1)CCO.[I-]	-2.96	1-(2-hydroxyethyl)-3-methylimidazolium iodide	[I-].Cn1cc[n+](CCO)c1		1-(2-hydroxyethyl)-3-methylimidazolium iodide	[I-].Cn1cc[n+](CCO)c1
4-(2-hydroxyethyl)-4-methylmorpholinium bis(trifluoromethylsulfonyl)amide	[N+]1(C)(CCOCC1)CCO.[N-](S(=O)(=O)C(F)(F)F)S(=O)(=O)C(F)(F)F	-2.93	4-(2-hydroxyethyl)-4-methylmorpholinium bis(trifluoromethylsulfonyl)amide	C[N+]1(CCO)CCOCC1.FC(F)(F)S(=O)(=O)[N-]S(=O)(=O)C(F)(F)F		4-(2-hydroxyethyl)-4-methylmorpholinium bis(trifluoromethylsulfonyl)amide	C[N+]1(CCO)CCOCC1.FC(F)(F)S(=O)(=O)[N-]S(=O)(=O)C(F)(F)F
Ethyl(3-methoxypropyl)dimethylammonium bis(trifluoromethylsulfonyl)amide	[N+](C)(C)(CC)CCCOC.[N-](S(=O)(=O)C(F)(F)F)S(=O)(=O)C(F)(F)F	-2.92	ethyl(3-methoxypropyl)dimethylammonium bis(trifluoromethylsulfonyl)amide	CC[N+](C)(C)CCCOC.FC(F)(F)S(=O)(=O)[N-]S(=O)(=O)C(F)(F)F		ethyl(3-methoxypropyl)dimethylammonium bis(trifluoromethylsulfonyl)amide	CC[N+](C)(C)CCCOC.FC(F)(F)S(=O)(=O)[N-]S(=O)(=O)C(F)(F)F
4-(2-methoxyethyl)-4-methylmorpholinium bis(trifluoromethylsulfonyl)amide	[N+]1(C)(CCOCC1)CCOC.[N-](S(=O)(=O)C(F)(F)F)S(=O)(=O)C(F)(F)F	-2.9	4-(2-methoxyethyl)-4-methylmorpholinium bis(trifluoromethylsulfonyl)amide	COCC[N+]1(C)CCOCC1.FC(F)(F)S(=O)(=O)[N-]S(=O)(=O)C(F)(F)F		4-(2-methoxyethyl)-4-methylmorpholinium bis(trifluoromethylsulfonyl)amide	COCC[N+]1(C)CCOCC1.FC(F)(F)S(=O)(=O)[N-]S(=O)(=O)C(F)(F)F
Tetraethylammonium Bis[1,2-benzenediolato(2-)-O1,O2]borate	CC[N+](CC)(CC)CC.O1c4c(O[B-]12Oc3c(O2)cccc3)cccc4	-2.9	Tetraethylammonium bis[1,2-benzenediolato(2-)-O1,O2]borate	CC[N+](CC)(CC)CC.O1c2ccccc2O[B-]11Oc2ccccc2O1		Tetraethylammonium bis[1,2-benzenediolato(2-)-O1,O2]borate	CC[N+](CC)(CC)CC.O1c2ccccc2O[B-]11Oc2ccccc2O1
Triethylethanaminium bis[1,2-benzenediolato(2-)-O1,O2]borate	CC[N+](CC)(CC)=O.[B-]12(Oc3ccccc3O1)Oc3ccccc3O2	-2.9	THIS IL DID NOT STUDY BY [37]			THIS IL DID NOT STUDY BY [36]
1-(cyanomethyl)-3-methylimidazolium chloride	[N+]1(C)=CN(C=C1)CC#N.[Cl-]	-2.89	1-(cyanomethyl)-3-methylimidazolium chloride	[Cl-].Cn1cc[n+](CC#N)c1		1-(cyanomethyl)-3-methylimidazolium chloride	[Cl-].Cn1cc[n+](CC#N)c1
1-(cyanomethyl)-1-methylpyrrolidinium chloride	[N+]1(C)(CCCC1)CC#N.[Cl-]	-2.88	1-(cyanomethyl)-1-methylpyrrolidinium chloride	[Cl-].C[N+]1(CC#N)CCCC1		1-(cyanomethyl)-1-methylpyrrolidinium chloride	[Cl-].C[N+]1(CC#N)CCCC1
1-(cyanomethyl)-3-methylimidazolium bis(trifluoromethylsulfonyl)amide	[N+]1(C)=CN(C=C1)CC#N.[N-](S(=O)(=O)C(F)(F)F)S(=O)(=O)C(F)(F)F	-2.88	1-(cyanomethyl)-3-methylimidazolium bis(trifluoromethylsulfonyl)amide	C[n+]1ccn(CC#N)c1.FC(F)(F)S(=O)(=O)[N-]S(=O)(=O)C(F)(F)F		1-(cyanomethyl)-3-methylimidazolium bis(trifluoromethylsulfonyl)amide	C[n+]1ccn(CC#N)c1.FC(F)(F)S(=O)(=O)[N-]S(=O)(=O)C(F)(F)F
4-(ethoxymethyl)-4-methylmorpholinium bis(trifluoromethylsulfonyl)amide	[N+]1(C)(CCOCC1)COCC.[N-](S(=O)(=O)C(F)(F)F)S(=O)(=O)C(F)(F)F	-2.88	4-(ethoxymethyl)-4-methylmorpholinium bis(trifluoromethylsulfonyl)amide	CCOC[N+]1(C)CCOCC1.FC(F)(F)S(=O)(=O)[N-]S(=O)(=O)C(F)(F)F		4-(ethoxymethyl)-4-methylmorpholinium bis(trifluoromethylsulfonyl)amide	CCOC[N+]1(C)CCOCC1.FC(F)(F)S(=O)(=O)[N-]S(=O)(=O)C(F)(F)F
3-(2-hydroxyethyl)-1-methylimidazolium bis(trifluoromethylsulfonyl)imide	[N+]1(C)=CN(C=C1)CCO.[N-](S(=O)(=O)C(F)(F)F)S(=O)(=O)C(F)(F)F	-2.88	1-(2-hydroxyethyl)-3-methylimidazolium bis(trifluoromethylsulfonyl)amide	C[n+]1ccn(CCO)c1.FC(F)(F)S(=O)(=O)[N-]S(=O)(=O)C(F)(F)F		1-(2-hydroxyethyl)-3-methylimidazolium bis(trifluoromethylsulfonyl)amide	C[n+]1ccn(CCO)c1.FC(F)(F)S(=O)(=O)[N-]S(=O)(=O)C(F)(F)F
1-(3-hydroxypropyl)-1-methylpyrrolidinium chloride	[N+]1(C)(CCCC1)CCCO.[Cl-]	-2.86	1-(3-hydroxypropyl)-1-methylpyrrolidinium chloride	[Cl-].C[N+]1(CCCO)CCCC1		1-(3-hydroxypropyl)-1-methylpyrrolidinium chloride	[Cl-].C[N+]1(CCCO)CCCC1
1-(cyanomethyl)-1-methylpyrrolidinium bis(trifluoromethylsulfonyl)amide	[N+]1(C)(CCCC1)CC#N.[N-](S(=O)(=O)C(F)(F)F)S(=O)(=O)C(F)(F)F	-2.83	1-(cyanomethyl)-1-methylpyrrolidinium bis(trifluoromethylsulfonyl)amide	C[N+]1(CC#N)CCCC1.FC(F)(F)S(=O)(=O)[N-]S(=O)(=O)C(F)(F)F		1-(cyanomethyl)-1-methylpyrrolidinium bis(trifluoromethylsulfonyl)amide	C[N+]1(CC#N)CCCC1.FC(F)(F)S(=O)(=O)[N-]S(=O)(=O)C(F)(F)F
Tetraethylammonium chloride	[N+](CC)(CC)(CC)CC.[Cl-]	-2.8	Tetraethylammonium chloride	[Cl-].CC[N+](CC)(CC)CC		Tetraethylammonium chloride	[Cl-].CC[N+](CC)(CC)CC
1-methyl-3-(3-oxobutyl)imidazolium bromide	[N+]1(C)=CN(C=C1)CCC(=O)C.[Br-]	-2.79	3-methyl-1-(3-oxobutyl)imidazolium bromide	[Br-].CC(=O)CC[n+]1ccn(C)c1		3-methyl-1-(3-oxobutyl)imidazolium bromide	[Br-].CC(=O)CC[n+]1ccn(C)c1
4-butyl-4-methylmorpholinium (bis(trifluoromethylsulfonyl)amide)	[N+]1(C)(CCOCC1)CCCC.[N-](S(=O)(=O)C(F)(F)F)S(=O)(=O)C(F)(F)F	-2.78	4-butyl-4-methylmorpholinium bis(trifluoromethylsulfonyl)amide	CCCC[N+]1(C)CCOCC1.FC(F)(F)S(=O)(=O)[N-]S(=O)(=O)C(F)(F)F		4-butyl-4-methylmorpholinium bis(trifluoromethylsulfonyl)amide	CCCC[N+]1(C)CCOCC1.FC(F)(F)S(=O)(=O)[N-]S(=O)(=O)C(F)(F)F
1-(3-hydroxypropyl)-1-methylpyrrolidinium bis(trifluoromethylsulfonyl)amide	[N+]1(C)(CCCC1)CCCO.[N-](S(=O)(=O)C(F)(F)F)S(=O)(=O)C(F)(F)F	-2.77	1-(3-hydroxypropyl)-1-methylpyrrolidinium bis(trifluoromethylsulfonyl)amide	C[N+]1(CCCO)CCCC1.FC(F)(F)S(=O)(=O)[N-]S(=O)(=O)C(F)(F)F		1-(3-hydroxypropyl)-1-methylpyrrolidinium bis(trifluoromethylsulfonyl)amide	C[N+]1(CCCO)CCCC1.FC(F)(F)S(=O)(=O)[N-]S(=O)(=O)C(F)(F)F
1-(3-hydroxypropyl)-3-methylimidazolium bis(trifluoromethylsulfonyl)amide	[N+]1(C)=CN(C=C1)CCCO.[N-](S(=O)(=O)C(F)(F)F)S(=O)(=O)C(F)(F)F	-2.74	1-(3-hydroxypropyl)-3-methylimidazolium bis(trifluoromethylsulfonyl)amide	C[n+]1ccn(CCCO)c1.FC(F)(F)S(=O)(=O)[N-]S(=O)(=O)C(F)(F)F		1-(3-hydroxypropyl)-3-methylimidazolium bis(trifluoromethylsulfonyl)amide	C[n+]1ccn(CCCO)c1.FC(F)(F)S(=O)(=O)[N-]S(=O)(=O)C(F)(F)F
1-(3-methoxypropyl)-1-methylpyrrolidinium chloride	[N+]1(C)(CCCC1)CCCOC.[Cl-]	-2.74	1-(3-methoxypropyl)-1-methylpyrrolidinium chloride	[Cl-].COCCC[N+]1(C)CCCC1		1-(3-methoxypropyl)-1-methylpyrrolidinium chloride	[Cl-].COCCC[N+]1(C)CCCC1
4-butyl-4-methylmorpholinium bromide	O1CC[N+](CCCC)(C)CC1.[Br-]	-2.71	4-butyl-4-methylmorpholinium bromide	[Br-].CCCC[N+]1(C)CCOCC1		4-butyl-4-methylmorpholinium bromide	[Br-].CCCC[N+]1(C)CCOCC1
1-(3-methoxypropyl)-1-methylpyrrolidinium bis(trifluoromethylsulfonyl)amide	[N+]1(C)(CCCC1)CCCOC.[N-](S(=O)(=O)C(F)(F)F)S(=O)(=O)C(F)(F)F	-2.71	1-(3-methoxypropyl)-1-methylpyrrolidinium bis(trifluoromethylsulfonyl)amide	COCCC[N+]1(C)CCCC1.FC(F)(F)S(=O)(=O)[N-]S(=O)(=O)C(F)(F)F		1-(3-methoxypropyl)-1-methylpyrrolidinium bis(trifluoromethylsulfonyl)amide	COCCC[N+]1(C)CCCC1.FC(F)(F)S(=O)(=O)[N-]S(=O)(=O)C(F)(F)F
1-(4-hydroxybutyl)-3-methylimidazolium chloride	[N+]1(C)=CN(C=C1)CCCCO.[Cl-]	-2.7	1-(4-hydroxybutyl)-3-methylimidazolium chloride	[Cl-].Cn1cc[n+](CCCCO)c1		1-(4-hydroxybutyl)-3-methylimidazolium chloride	[Cl-].Cn1cc[n+](CCCCO)c1
1-(2-hydroxyethyl)pyridinium iodide	[n+]1(ccccc1)CCO.[I-]	-2.69	1-(2-hydroxyethyl)pyridinium iodide	[I-].OCC[n+]1ccccc1		1-(2-hydroxyethyl)pyridinium iodide	[I-].OCC[n+]1ccccc1
Ethyl(2-hydroxyethyl)dimethylammonium iodide	[N+](C)(C)(CC)CCO.[I-]	-2.67	ethyl(2-hydroxyethyl)dimethylammonium iodide	[I-].CC[N+](C)(C)CCO		ethyl(2-hydroxyethyl)dimethylammonium iodide	[I-].CC[N+](C)(C)CCO
1-(2-hydroxyethyl)pyridinium bis(trifluoromethylsulfonyl)amide	[n+]1(ccccc1)CCO.[N-](S(=O)(=O)C(F)(F)F)S(=O)(=O)C(F)(F)F	-2.65	1-(2-hydroxyethyl)pyridinium bis(trifluoromethylsulfonyl)amide	OCC[n+]1ccccc1.FC(F)(F)S(=O)(=O)[N-]S(=O)(=O)C(F)(F)F		1-(2-hydroxyethyl)pyridinium bis(trifluoromethylsulfonyl)amide	OCC[n+]1ccccc1.FC(F)(F)S(=O)(=O)[N-]S(=O)(=O)C(F)(F)F
1-(3-hydroxypropyl)pyridinium chloride	[n+]1(ccccc1)CCCO.[Cl-]	-2.65	1-(3-hydroxypropyl)pyridinium chloride	[Cl-].OCCC[n+]1ccccc1		1-(3-hydroxypropyl)pyridinium chloride	[Cl-].OCCC[n+]1ccccc1
1-(2-hydroxyethyl)-1-methylpyrrolidinium iodide	[N+]1(C)(CCCC1)CCO.[I-]	-2.63	1-(2-hydroxyethyl)-1-methylpyrrolidinium iodide	[I-].C[N+]1(CCO)CCCC1		1-(2-hydroxyethyl)-1-methylpyrrolidinium iodide	[I-].C[N+]1(CCO)CCCC1
1-(2-hydroxyethyl)-1-methylpyrrolidinium bis(trifluoromethylsulfonyl)amide	[N+]1(C)(CCCC1)CCO.[N-](S(=O)(=O)C(F)(F)F)S(=O)(=O)C(F)(F)F	-2.61	1-(2-hydroxyethyl)-1-methylpyrrolidinium bis(trifluoromethylsulfonyl)amide	C[N+]1(CCO)CCCC1.FC(F)(F)S(=O)(=O)[N-]S(=O)(=O)C(F)(F)F		1-(2-hydroxyethyl)-1-methylpyrrolidinium bis(trifluoromethylsulfonyl)amide	C[N+]1(CCO)CCCC1.FC(F)(F)S(=O)(=O)[N-]S(=O)(=O)C(F)(F)F
1-(3-methoxypropyl)-3-methylimidazolium chloride	COC(C)C[n+]1ccn(C)c1.[Cl-]	-2.61	1-(2-methoxypropyl)-3-methylimidazolium chloride	[Cl-].COC(C)C[n+]1ccn(C)c1		1-(2-methoxypropyl)-3-methylimidazolium chloride	[Cl-].COC(C)C[n+]1ccn(C)c1
Tetrabutylphosphonium bromide	[P+](CCCC)(CCCC)(CCCC)CCCC.[Br-]	-2.61	Tetrabutylphosphonium bromide	[Br-].CCCC[P+](CCCC)(CCCC)CCCC		Tetrabutylphosphonium bromide	[Br-].CCCC[P+](CCCC)(CCCC)CCCC
Butyltrimethylammonium bis(trifluoromethylsulfonyl)amide	[N+](C)(C)(C)CCCC.[N-](S(=O)(=O)C(F)(F)F)S(=O)(=O)C(F)(F)F	-2.6	Butyltrimethylammonium bis(trifluoromethylsulfonyl)amide	CCCC[N+](C)(C)C.FC(F)(F)S(=O)(=O)[N-]S(=O)(=O)C(F)(F)F		Butyltrimethylammonium bis(trifluoromethylsulfonyl)amide	CCCC[N+](C)(C)C.FC(F)(F)S(=O)(=O)[N-]S(=O)(=O)C(F)(F)F
1-(2-Ethoxyethyl)-1-methylpiperidinium bromide	CCOCC[N+]1(CCCCC1)C.[Br-]	-2.6	1-(2-ethoxyethyl)-1-methylpiperidinium bromide	[Br-].CCOCC[N+]1(C)CCCCC1		1-(2-ethoxyethyl)-1-methylpiperidinium bromide	[Br-].CCOCC[N+]1(C)CCCCC1
1-hexyl-1-methylpyrrolidinium bis(trifluoromethylsulfonyl)amide	[N+]1(C)(CCCC1)CCCCCC.[N-](S(=O)(=O)C(F)(F)F)S(=O)(=O)C(F)(F)F	-2.6	1-hexyl-1-methylpyrrolidinium bis(trifluoromethylsulfonyl)amide	CCCCCC[N+]1(C)CCCC1.FC(F)(F)S(=O)(=O)[N-]S(=O)(=O)C(F)(F)F		1-hexyl-1-methylpyrrolidinium bis(trifluoromethylsulfonyl)amide	CCCCCC[N+]1(C)CCCC1.FC(F)(F)S(=O)(=O)[N-]S(=O)(=O)C(F)(F)F
1-(2-ethoxyethyl)-1-methylpyrrolidinium bromide	[N+]1(C)(CCCC1)CCOCC.[Br-]	-2.6	1-(2-ethoxyethyl)-1-methylpyrrolidinium bromide	[Br-].CCOCC[N+]1(C)CCCC1		1-(2-ethoxyethyl)-1-methylpyrrolidinium bromide	[Br-].CCOCC[N+]1(C)CCCC1
Ethyl(2-hydroxyethyl)dimethylammonium bis(trifluoromethylsulfonyl)amide	[N+](C)(C)(CC)CCO.[N-](S(=O)(=O)C(F)(F)F)S(=O)(=O)C(F)(F)F	-2.59	ethyl(2-hydroxyethyl)dimethylammonium bis(trifluoromethylsulfonyl)amide	CC[N+](C)(C)CCO.FC(F)(F)S(=O)(=O)[N-]S(=O)(=O)C(F)(F)F		ethyl(2-hydroxyethyl)dimethylammonium bis(trifluoromethylsulfonyl)amide	CC[N+](C)(C)CCO.FC(F)(F)S(=O)(=O)[N-]S(=O)(=O)C(F)(F)F
4-ethyl-4-methylmorpholinium 4-methylbenzenesulfonate	[N+]1(C)(CCOCC1)CC.[O-]S(=O)(=O)c1ccc(C)cc1	-2.59	4-ethyl-4-methylmorpholinium toluene-4-sulfonate	CC[N+]1(C)CCOCC1.Cc1ccc(cc1)S([O-])(=O)=O		4-ethyl-4-methylmorpholinium toluene-4-sulfonate	CC[N+]1(C)CCOCC1.Cc1ccc(cc1)S([O-])(=O)=O
1-(2-methoxyethyl)-3-methylimidazolium chloride	[N+]1(C)=CN(C=C1)CCOC.[Cl-]	-2.58	1-(2-methoxyethyl)-3-methylimidazolium chloride	[Cl-].COCC[n+]1ccn(C)c1		1-(2-methoxyethyl)-3-methylimidazolium chloride	[Cl-].COCC[n+]1ccn(C)c1
1-(3-methoxypropyl)-3-methylimidazolium bis(trifluoromethylsulfonyl)amide	[N+]1(C)=CN(C=C1)CCCOC.[N-](S(=O)(=O)C(F)(F)F)S(=O)(=O)C(F)(F)F	-2.58	1-(2-methoxypropyl)-3-methylimidazolium bis(trifluoromethylsulfonyl)amide	COC(C)Cn1cc[n+](C)c1.FC(F)(F)S(=O)(=O)[N-]S(=O)(=O)C(F)(F)F		1-(2-methoxypropyl)-3-methylimidazolium bis(trifluoromethylsulfonyl)amide	COC(C)Cn1cc[n+](C)c1.FC(F)(F)S(=O)(=O)[N-]S(=O)(=O)C(F)(F)F
Ethyl(2-methoxyethyl)dimethylammonium chloride	[N+](C)(C)(CC)CCOC.[Cl-]	-2.57	ethyl(2-methoxyethyl)dimethylammonium chloride	[Cl-].CC[N+](C)(C)CCOC		ethyl(2-methoxyethyl)dimethylammonium chloride	[Cl-].CC[N+](C)(C)CCOC
1-(3-hydroxypropyl)-1-methylpiperidinium bis(trifluoromethylsulfonyl)amide	[N+]1(C)(CCCCC1)CCCO.[N-](S(=O)(=O)C(F)(F)F)S(=O)(=O)C(F)(F)F	-2.56	1-(3-hydroxypropyl)-1-methylpiperidinium bis(trifluoromethylsulfonyl)amide	C[N+]1(CCCO)CCCCC1.FC(F)(F)S(=O)(=O)[N-]S(=O)(=O)C(F)(F)F		1-(3-hydroxypropyl)-1-methylpiperidinium bis(trifluoromethylsulfonyl)amide	C[N+]1(CCCO)CCCCC1.FC(F)(F)S(=O)(=O)[N-]S(=O)(=O)C(F)(F)F
1-(3-hydroxypropyl)pyridinium bis(trifluoromethylsulfonyl)amide	[n+]1(ccccc1)CCCO.[N-](S(=O)(=O)C(F)(F)F)S(=O)(=O)C(F)(F)F	-2.56	1-(3-hydroxypropyl)pyridinium bis(trifluoromethylsulfonyl)amide	OCCC[n+]1ccccc1.FC(F)(F)S(=O)(=O)[N-]S(=O)(=O)C(F)(F)F		1-(3-hydroxypropyl)pyridinium bis(trifluoromethylsulfonyl)amide	OCCC[n+]1ccccc1.FC(F)(F)S(=O)(=O)[N-]S(=O)(=O)C(F)(F)F
Ethyl(2-ethoxyethyl)dimethylammonium chloride	O(CC)CC[NH+](C)C.[Cl-]	-2.56	ethyl(2-ethoxyethyl)dimethylammonium chloride	[Cl-].CCOCC[N+](C)(C)CC		ethyl(2-ethoxyethyl)dimethylammonium chloride	[Cl-].CCOCC[N+](C)(C)CC
1-(2-Ethoxyethyl)-1-methylpiperidinium bis(trifluoromethylsulfonyl)amide	[N+]1(C)(CCCCC1)CCOCC.[N-](S(=O)(=O)C(F)(F)F)S(=O)(=O)C(F)(F)F	-2.55	1-(2-ethoxyethyl)-1-methylpiperidinium bis(trifluoromethylsulfonyl)amide	CCOCC[N+]1(C)CCCCC1.FC(F)(F)S(=O)(=O)[N-]S(=O)(=O)C(F)(F)F		1-(2-ethoxyethyl)-1-methylpiperidinium bis(trifluoromethylsulfonyl)amide	CCOCC[N+]1(C)CCCCC1.FC(F)(F)S(=O)(=O)[N-]S(=O)(=O)C(F)(F)F
1-(2-ethoxyethyl)-1-methylpyrrolidinium bis(trifluoromethylsulfonyl)amide	[N+]1(C)(CCCC1)CCOCC.[N-](S(=O)(=O)C(F)(F)F)S(=O)(=O)C(F)(F)F	-2.55	1-(2-ethoxyethyl)-1-methylpyrrolidinium bis(trifluoromethylsulfonyl)amide	CCOCC[N+]1(C)CCCC1.FC(F)(F)S(=O)(=O)[N-]S(=O)(=O)C(F)(F)F		1-(2-ethoxyethyl)-1-methylpyrrolidinium bis(trifluoromethylsulfonyl)amide	CCOCC[N+]1(C)CCCC1.FC(F)(F)S(=O)(=O)[N-]S(=O)(=O)C(F)(F)F
Ethyl(2-ethoxyethyl)dimethylammonium bis(trifluoromethylsulfonyl)amide	[N+](C)(C)(CC)CCOCC.[N-](S(=O)(=O)C(F)(F)F)S(=O)(=O)C(F)(F)F	-2.55	Ethyl(2-ethoxyethyl)dimethylammonium bis(trifluoromethylsulfonyl)amide	CCOCC[N+](C)(C)CC.FC(F)(F)S(=O)(=O)[N-]S(=O)(=O)C(F)(F)F		Ethyl(2-ethoxyethyl)dimethylammonium bis(trifluoromethylsulfonyl)amide	CCOCC[N+](C)(C)CC.FC(F)(F)S(=O)(=O)[N-]S(=O)(=O)C(F)(F)F
1-(-2-hydroxypropyl)-1-methylpiperidinium chloride	[N+]1(C)(CCCCC1)C(C)CO.[Cl-]	-2.53	1-(3-hydroxypropyl)-1-methylpiperidinium chloride	[Cl-].C[N+]1(CCCO)CCCCC1		1-(3-hydroxypropyl)-1-methylpiperidinium chloride	[Cl-].C[N+]1(CCCO)CCCCC1
1-cyanomethylpyridinium bis(trifluoromethylsulfonyl)amide	N#CC[n+]1ccccc1.FC(F)(F)S(=O)(=O)[N-]S(=O)(=O)C(F)(F)F	-2.51	1-cyanomethylpyridinium bis(trifluoromethylsulfonyl)amide	N#CC[n+]1ccccc1.FC(F)(F)S(=O)(=O)[N-]S(=O)(=O)C(F)(F)F		1-cyanomethylpyridinium bis(trifluoromethylsulfonyl)amide	N#CC[n+]1ccccc1.FC(F)(F)S(=O)(=O)[N-]S(=O)(=O)C(F)(F)F
3-hydroxy-1-undecyloxymethylpyridinium acesultamates	[n+]1(cc(O)ccc1)COCCCCCCCCCCC.[N-]1C(=O)C=C(C)OS1(=O)=O	-2.5	THIS IL DID NOT STUDY BY [37]			THIS IL DID NOT STUDY BY [36]
3-hydroxy-1-undecyloxymethylpyridinium chloride	[n+]1(cc(O)ccc1)COCCCCCCCCCCC.[Cl-]	-2.5	THIS IL DID NOT STUDY BY [37]			THIS IL DID NOT STUDY BY [36]
1-hexyl-1-methylpyrrolidinium chloride	[N+]1(C)(CCCC1)CCCCCC.[Cl-]	-2.48	1-hexyl-1-methylpyrrolidinium chloride	[Cl-].CCCCCC[N+]1(C)CCCC1		1-hexyl-1-methylpyrrolidinium chloride	[Cl-].CCCCCC[N+]1(C)CCCC1
1-(2-methoxyethyl)-3-methylimidazolium bis(trifluoromethylsulfonyl)amide	[N+]1(C)=CN(C=C1)CCOC.[N-](S(=O)(=O)C(F)(F)F)S(=O)(=O)C(F)(F)F	-2.47	1-(2-methoxyethyl)-3-methylimidazolium bis(trifluoromethylsulfonyl)amide	COCCn1cc[n+](C)c1.FC(F)(F)S(=O)(=O)[N-]S(=O)(=O)C(F)(F)F		1-(2-methoxyethyl)-3-methylimidazolium bis(trifluoromethylsulfonyl)amide	COCCn1cc[n+](C)c1.FC(F)(F)S(=O)(=O)[N-]S(=O)(=O)C(F)(F)F
1-cyanomethylpyridinium chloride	N#CC[n+]1ccccc1.[Cl-]	-2.47	1-cyanomethylpyridinium chloride	[Cl-].N#CC[n+]1ccccc1		1-cyanomethylpyridinium chloride	[Cl-].N#CC[n+]1ccccc1
Ethyl(2-methoxyethyl)dimethylammonium bis(trifluoromethylsulfonyl)amide	N+(C)(CC)CCOC.[N-](S(=O)(=O)C(F)(F)F)S(=O)(=O)C(F)(F)F	-2.45	Ethyl(2-methoxyethyl)dimethylammonium bis(trifluoromethylsulfonyl)amide	CC[N+](C)(C)CCOC.FC(F)(F)S(=O)(=O)[N-]S(=O)(=O)C(F)(F)F		Ethyl(2-methoxyethyl)dimethylammonium bis(trifluoromethylsulfonyl)amide	CC[N+](C)(C)CCOC.FC(F)(F)S(=O)(=O)[N-]S(=O)(=O)C(F)(F)F
1-(cyanomethyl)-1-methylpiperidinium bis(trifluoromethylsulfonyl)amide	[N+]1(C)(CCCCC1)CC#N.[N-](S(=O)(=O)C(F)(F)F)S(=O)(=O)C(F)(F)F	-2.45	1-(cyanomethyl)-1-methylpiperidinium bis(trifluoromethylsulfonyl)amide	C[N+]1(CC#N)CCCCC1.FC(F)(F)S(=O)(=O)[N-]S(=O)(=O)C(F)(F)F		1-(cyanomethyl)-1-methylpiperidinium bis(trifluoromethylsulfonyl)amide	C[N+]1(CC#N)CCCCC1.FC(F)(F)S(=O)(=O)[N-]S(=O)(=O)C(F)(F)F
1-(ethoxymethyl)-3-methylimidazolium bis(trifluoromethylsulfonyl)amide	[N+]1(C)=CN(C=C1)COCC.[N-](S(=O)(=O)C(F)(F)F)S(=O)(=O)C(F)(F)F	-2.45	1-(ethoxymethyl)-3-methylimidazolium bis(trifluoromethylsulfonyl)amide	CCOCn1cc[n+](C)c1.FC(F)(F)S(=O)(=O)[N-]S(=O)(=O)C(F)(F)F		1-(ethoxymethyl)-3-methylimidazolium bis(trifluoromethylsulfonyl)amide	CCOCn1cc[n+](C)c1.FC(F)(F)S(=O)(=O)[N-]S(=O)(=O)C(F)(F)F
1-(cyanomethyl)-1-methylpiperidinium chloride	C[N+]1(CCCCC1)CC#N.[Cl-]	-2.43	1-(cyanomethyl)-1-methylpiperidinium chloride	[Cl-].C[N+]1(CC#N)CCCCC1		1-(cyanomethyl)-1-methylpiperidinium chloride	[Cl-].C[N+]1(CC#N)CCCCC1
1-butyl-3-methylimidazolium trifluoridotris(pentafluoroethyl)phosphate	[N+]1(C)=CN(C=C1)CCCC.[P-](F)(F)(F)(C(F)(F)C(F)(F)F)(C(F)(F)C(F)(F)F)C(F)(F)C(F)(F)F	-2.4	THIS IL DID NOT STUDY BY [37]			THIS IL DID NOT STUDY BY [36]
3-hydroxy-1-undecyloxymethylpyridinium 1,1-dioxo-1,2-dihydrobenzo[d]isothiazol-3-onate	[n+]1(cc(O)ccc1)COCCCCCCCCCCC.[N-]1C(=O)c2ccccc2S1(=O)=O	-2.4	THIS IL DID NOT STUDY BY [37]			THIS IL DID NOT STUDY BY [36]
1-(2-methoxyethyl)-1-methylpyrrolidinium chloride	[N+]1(C)(CCCC1)CCOC.[Cl-]	-2.38	1-(2-methoxyethyl)-1-methylpyrrolidinium chloride	[Cl-].COCC[N+]1(C)CCCC1		1-(2-methoxyethyl)-1-methylpyrrolidinium chloride	[Cl-].COCC[N+]1(C)CCCC1
1-methyl-1-octylpyrrolidinium chloride	[N+]1(C)(CCCC1)CCCCCCCC.[Cl-]	-2.36	1-methyl-1-octylpyrrolidinium chloride	[Cl-].CCCCCCCC[N+]1(C)CCCC1		1-methyl-1-octylpyrrolidinium chloride	[Cl-].CCCCCCCC[N+]1(C)CCCC1
(Ethoxymethyl)ethyldimethylammonium chloride	[N+](C)(C)(CC)COCC.[Cl-]	-2.36	(ethoxymethyl)ethyldimethylammonium chloride	[Cl-].CCOC[N+](C)(C)CC		(ethoxymethyl)ethyldimethylammonium chloride	[Cl-].CCOC[N+](C)(C)CC
1-(2-hydroxyethyl)-1-methylpiperidinium bis(trifluoromethylsulfonyl)amide	[N+]1(C)(CCCCC1)CCO.[N-](S(=O)(=O)C(F)(F)F)S(=O)(=O)C(F)(F)F	-2.34	1-(2-hydroxyethyl)-1-methylpiperidinium bis(trifluoromethylsulfonyl)amide	C[N+]1(CCO)CCCCC1.FC(F)(F)S(=O)(=O)[N-]S(=O)(=O)C(F)(F)F		1-(2-hydroxyethyl)-1-methylpiperidinium bis(trifluoromethylsulfonyl)amide	C[N+]1(CCO)CCCCC1.FC(F)(F)S(=O)(=O)[N-]S(=O)(=O)C(F)(F)F
Ethyldimethylpropylammonium bis(trifluoromethylsulfonyl)amide	CCC[N+](C)(C)CC.FC(F)(F)S(=O)(=O)[N-]S(=O)(=O)C(F)(F)F	-2.34	Ethyldimethylpropylammonium bis(trifluoromethylsulfonyl)amide	CCC[N+](C)(C)CC.FC(F)(F)S(=O)(=O)[N-]S(=O)(=O)C(F)(F)F		Ethyldimethylpropylammonium bis(trifluoromethylsulfonyl)amide	CCC[N+](C)(C)CC.FC(F)(F)S(=O)(=O)[N-]S(=O)(=O)C(F)(F)F
1-(2-hydroxyethyl)-1-methylpiperidinium iodide	C[N+]1(CCCCC1)CCO.[I-]	-2.34	1-(2-hydroxyethyl)-1-methylpiperidinium iodide	[I-].C[N+]1(CCO)CCCCC1		1-(2-hydroxyethyl)-1-methylpiperidinium iodide	[I-].C[N+]1(CCO)CCCCC1
(Ethoxymethyl)ethyldimethylammonium bis(trifluoromethylsulfonyl)amide	[N+](C)(C)(CC)COCC.[N-](S(=O)(=O)C(F)(F)F)S(=O)(=O)C(F)(F)F	-2.3	(ethoxymethyl)ethyldimethylammonium bis(trifluoromethylsulfonyl)amide	CCOC[N+](C)(C)CC.FC(F)(F)S(=O)(=O)[N-]S(=O)(=O)C(F)(F)F		(ethoxymethyl)ethyldimethylammonium bis(trifluoromethylsulfonyl)amide	CCOC[N+](C)(C)CC.FC(F)(F)S(=O)(=O)[N-]S(=O)(=O)C(F)(F)F
Tetrabutylammonium bromide	[N+](CCCC)(CCCC)(CCCC)CCCC.[Br-]	-2.3	Tetrabutylammonium bromide	[Br-].CCCC[N+](CCCC)(CCCC)CCCC		Tetrabutylammonium bromide	[Br-].CCCC[N+](CCCC)(CCCC)CCCC
1-methyl-3-(2-propenyl)imidazolium chloride	[N+]1(C)=CN(C=C1)CC=C.[Cl-]	-2.3	3-methyl-1-(2-propenyl)imidazolium chloride	[Cl-].Cn1cc[n+](CC=C)c1		3-methyl-1-(2-propenyl)imidazolium chloride	[Cl-].Cn1cc[n+](CC=C)c1
1-methyl-3-propylimidazolium tetrafluoroborate	[N+]1(C)=CN(C=C1)CCC.[B-](F)(F)(F)F	-2.29	3-methyl-1-propylimidazolium tetrafluoroborate	F[B-](F)(F)F.CCC[n+]1ccn(C)c1		3-methyl-1-propylimidazolium tetrafluoroborate	F[B-](F)(F)F.CCC[n+]1ccn(C)c1
1-(2-ethoxyethyl)-3-methylimidazolium bromide	[N+]1(C)=CN(C=C1)CCOCC.[Br-]	-2.27	1-(2-ethoxyethyl)-3-methylimidazolium bromide	[Br-].CCOCC[n+]1ccn(C)c1		1-(2-ethoxyethyl)-3-methylimidazolium bromide	[Br-].CCOCC[n+]1ccn(C)c1
1-(3-methoxypropyl)-1-methylpiperidinium bis(trifluoromethylsulfonyl)amide	[N+]1(C)(CCCCC1)CCCOC.[N-](S(=O)(=O)C(F)(F)F)S(=O)(=O)C(F)(F)F	-2.27	1-(3-methoxypropyl)-1-methylpiperidinium bis(trifluoromethylsulfonyl)amide	COCCC[N+]1(C)CCCCC1.FC(F)(F)S(=O)(=O)[N-]S(=O)(=O)C(F)(F)F		1-(3-methoxypropyl)-1-methylpiperidinium bis(trifluoromethylsulfonyl)amide	COCCC[N+]1(C)CCCCC1.FC(F)(F)S(=O)(=O)[N-]S(=O)(=O)C(F)(F)F
1-methyl-3-propylimidazolium chloride	[N+]1(C)=CN(C=C1)CCC.[Cl-]	-2.27	3-methyl-1-propylimidazolium chloride	[Cl-].CCC[n+]1ccn(C)c1		3-methyl-1-propylimidazolium chloride	[Cl-].CCC[n+]1ccn(C)c1
1-methyl-3-propylimidazolium hexafluorophosphate	[N+]1(C)=CN(C=C1)CCC.[P-](F)(F)(F)(F)(F)F	-2.23	3-methyl-1-propylimidazolium hexafluorophosphate	F[P-](F)(F)(F)(F)F.CCC[n+]1ccn(C)c1		3-methyl-1-propylimidazolium hexafluorophosphate	F[P-](F)(F)(F)(F)F.CCC[n+]1ccn(C)c1
1-ethyl-3-methylimidazolium toluene-4-sulfonate	CCN1C=C[N+](=C1)C.CC1=CC=C(C=C1)S(=O)(=O)[O-]	-2.22	1-ethyl-3-methylimidazolium toluene-4-sulfonate	CC[n+]1ccn(C)c1.Cc1ccc(cc1)S([O-])(=O)=O		1-ethyl-3-methylimidazolium toluene-4-sulfonate	CC[n+]1ccn(C)c1.Cc1ccc(cc1)S([O-])(=O)=O
1-(ethoxymethyl)-1-methylpyrrolidinium bis(trifluoromethylsulfonyl)amide	[N+]1(C)(CCCC1)COCC.[N-](S(=O)(=O)C(F)(F)F)S(=O)(=O)C(F)(F)F	-2.22	1-(ethoxymethyl)-1-methylpyrrolidinium bis(trifluoromethylsulfonyl)amide	CCOC[N+]1(C)CCCC1.FC(F)(F)S(=O)(=O)[N-]S(=O)(=O)C(F)(F)F		1-(ethoxymethyl)-1-methylpyrrolidinium bis(trifluoromethylsulfonyl)amide	CCOC[N+]1(C)CCCC1.FC(F)(F)S(=O)(=O)[N-]S(=O)(=O)C(F)(F)F
1-propylpyridinium bromide	[n+]1(ccccc1)CCC.[Br-]	-2.22	1-propylpyridinium bromide	[Br-].CCC[n+]1ccccc1		1-propylpyridinium bromide	[Br-].CCC[n+]1ccccc1
1-propylpyridinium bis(trifluoromethylsulfonyl)amide	[n+]1(ccccc1)CCC.[N-](S(=O)(=O)C(F)(F)F)S(=O)(=O)C(F)(F)F	-2.21	1-propylpyridinium bis(trifluoromethylsulfonyl)amide	CCC[n+]1ccccc1.FC(F)(F)S(=O)(=O)[N-]S(=O)(=O)C(F)(F)F		1-propylpyridinium bis(trifluoromethylsulfonyl)amide	CCC[n+]1ccccc1.FC(F)(F)S(=O)(=O)[N-]S(=O)(=O)C(F)(F)F
1-ethyl-3-propylimidazolium bromide	[N+]1(CC)=CN(C=C1)CCC.[Br-]	-2.21	3-ethyl-1-propylimidazolium bromide	[Br-].CCC[n+]1ccn(CC)c1		3-ethyl-1-propylimidazolium bromide	[Br-].CCC[n+]1ccn(CC)c1
1-(3-methoxypropyl)-1-methylpiperidinium chloride	C[N+]1(CCCCC1)CCCOC.[Cl-]	-2.2	1-(3-methoxypropyl)-1-methylpiperidinium chloride	[Cl-].COCCC[N+]1(C)CCCCC1		1-(3-methoxypropyl)-1-methylpiperidinium chloride	[Cl-].COCCC[N+]1(C)CCCCC1
1-(ethoxymethyl)-1-methylpiperidinium bis(trifluoromethylsulfonyl)amide	[N+]1(C)(CCCCC1)COCC.[N-](S(=O)(=O)C(F)(F)F)S(=O)(=O)C(F)(F)F	-2.16	1-(ethoxymethyl)-1-methylpiperidinium bis(trifluoromethylsulfonyl)amide	CCOC[N+]1(C)CCCCC1.FC(F)(F)S(=O)(=O)[N-]S(=O)(=O)C(F)(F)F		1-(ethoxymethyl)-1-methylpiperidinium bis(trifluoromethylsulfonyl)amide	CCOC[N+]1(C)CCCCC1.FC(F)(F)S(=O)(=O)[N-]S(=O)(=O)C(F)(F)F
1-hexyl-3-methylimidazolium bis(trifluoromethylsulfonyl)amide	[N+]1(C)=CN(C=C1)CCCCCC.[N-](S(=O)(=O)C(F)(F)F)S(=O)(=O)C(F)(F)F	-2.15	1-hexyl-3-methylimidazolium bis(trifluoromethylsulfonyl)amide	CCCCCCn1cc[n+](C)c1.FC(F)(F)S(=O)(=O)[N-]S(=O)(=O)C(F)(F)F		1-hexyl-3-methylimidazolium bis(trifluoromethylsulfonyl)amide	CCCCCCn1cc[n+](C)c1.FC(F)(F)S(=O)(=O)[N-]S(=O)(=O)C(F)(F)F
1-butyl-3-methylimidazolium hexafluorophosphate	[N+]1(C)=CN(C=C1)CCCC.[P-](F)(F)(F)(F)(F)F	-2.15	1-butyl-3-methylimidazolium hexafluorophosphate	F[P-](F)(F)(F)(F)F.CCCC[n+]1ccn(C)c1		1-butyl-3-methylimidazolium hexafluorophosphate	F[P-](F)(F)(F)(F)F.CCCC[n+]1ccn(C)c1
1-(3-methoxypropyl)pyridinium chloride	[n+]1(ccccc1)CCCOC.[Cl-]	-2.15	1-(3-methoxypropyl)pyridinium chloride	[Cl-].COCCC[n+]1ccccc1		1-(3-methoxypropyl)pyridinium chloride	[Cl-].COCCC[n+]1ccccc1
1-(ethoxymethyl)pyridinium bis(trifluoromethylsulfonyl)amide	[n+]1(ccccc1)COCC.[N-](S(=O)(=O)C(F)(F)F)S(=O)(=O)C(F)(F)F	-2.14	1-(ethoxymethyl)pyridinium bis(trifluoromethylsulfonyl)amide	CCOC[n+]1ccccc1.FC(F)(F)S(=O)(=O)[N-]S(=O)(=O)C(F)(F)F		1-(ethoxymethyl)pyridinium bis(trifluoromethylsulfonyl)amide	CCOC[n+]1ccccc1.FC(F)(F)S(=O)(=O)[N-]S(=O)(=O)C(F)(F)F
1-(ethoxymethyl)-1-methylpiperidinium chloride	CCOC[N+]1(CCCCC1)C.[Cl-]	-2.14	1-(ethoxymethyl)-1-methylpiperidinium chloride	[Cl-].CCOC[N+]1(C)CCCCC1		1-(ethoxymethyl)-1-methylpiperidinium chloride	[Cl-].CCOC[N+]1(C)CCCCC1
1-ethyl-3-methylimidazolium hydrogen sulfate	[N+]1(C)=CN(C=C1)CC.[O-]S(=O)(=O)O	-2.13	1-ethyl-3-methylimidazolium hydrogensulfate	OS([O-])(=O)=O.CC[n+]1ccn(C)c1		1-ethyl-3-methylimidazolium hydrogensulfate	OS([O-])(=O)=O.CC[n+]1ccn(C)c1
1-butyl-1-methylpyrrolidinium (bis (trifluoromethylsulfonyl)amide)	[N+]1(C)(CCCC1)CCCC.[N-](S(=O)(=O)C(F)(F)F)S(=O)(=O)C(F)(F)F	-2.13	1-butyl-1-methylpyrrolidinium bis(trifluoromethylsulfonyl)amide	CCCC[N+]1(C)CCCC1.FC(F)(F)S(=O)(=O)[N-]S(=O)(=O)C(F)(F)F		1-butyl-1-methylpyrrolidinium bis(trifluoromethylsulfonyl)amide	CCCC[N+]1(C)CCCC1.FC(F)(F)S(=O)(=O)[N-]S(=O)(=O)C(F)(F)F
1-ethyl-3-methylimidazolium trifluoromethanesulfonate	[N+]1(C)=CN(C=C1)CC.[O-]S(=O)(=O)C(F)(F)F	-2.13	1-ethyl-3-methylimidazolium trifluoromethanesulfonate	CC[n+]1ccn(C)c1.[O-]S(=O)(=O)C(F)(F)F		1-ethyl-3-methylimidazolium trifluoromethanesulfonate	CC[n+]1ccn(C)c1.[O-]S(=O)(=O)C(F)(F)F
1-heptyl-3-methylimidazolium tetrafluoroborate	[N+]1(C)=CN(C=C1)CCCCCCC.[B-](F)(F)(F)F	-2.12	1-heptyl-3-methylimidazolium tetrafluoroborate	F[B-](F)(F)F.CCCCCCC[n+]1ccn(C)c1		1-heptyl-3-methylimidazolium tetrafluoroborate	F[B-](F)(F)F.CCCCCCC[n+]1ccn(C)c1
1-(2-ethoxyethyl)-3-methylimidazolium bis(trifluoromethylsulfonyl)amide	[N+]1(C)=CN(C=C1)CCOCC.[N-](S(=O)(=O)C(F)(F)F)S(=O)(=O)C(F)(F)F	-2.12	1-(2-ethoxyethyl)-3-methylimidazolium bis(trifluoromethylsulfonyl)amide	CCOCCn1cc[n+](C)c1.FC(F)(F)S(=O)(=O)[N-]S(=O)(=O)C(F)(F)F		1-(2-ethoxyethyl)-3-methylimidazolium bis(trifluoromethylsulfonyl)amide	CCOCCn1cc[n+](C)c1.FC(F)(F)S(=O)(=O)[N-]S(=O)(=O)C(F)(F)F
1-ethyl-3-methylimidazolium thiocyanate	[N+]1(C)=CN(C=C1)CC.[S-]C#N	-2.12	1-ethyl-3-methylimidazolium thiocyanate	[S-]C#N.CCn1cc[n+](C)c1		1-ethyl-3-methylimidazolium thiocyanate	[S-]C#N.CCn1cc[n+](C)c1
1-(2-methoxyethyl)-1-methylpyrrolidinium bis(trifluoromethylsulfonyl)amide	[N+]1(C)(CCCC1)CCOC.[N-](S(=O)(=O)C(F)(F)F)S(=O)(=O)C(F)(F)F	-2.11	1-(2-methoxyethyl)-1-methylpyrrolidinium bis(trifluoromethylsulfonyl)amide	COCC[N+]1(C)CCCC1.FC(F)(F)S(=O)(=O)[N-]S(=O)(=O)C(F)(F)F		1-(2-methoxyethyl)-1-methylpyrrolidinium bis(trifluoromethylsulfonyl)amide	COCC[N+]1(C)CCCC1.FC(F)(F)S(=O)(=O)[N-]S(=O)(=O)C(F)(F)F
1-ethylpyridinium chloride	[n+]1(ccccc1)CC.[Cl-]	-2.1	1-ethylpyridinium chloride	[Cl-].CC[n+]1ccccc1		1-ethylpyridinium chloride	[Cl-].CC[n+]1ccccc1
1-(2-methoxyethyl)pyridinium bis(trifluoromethylsulfonyl)amide	[n+]1(ccccc1)CCOC.[N-](S(=O)(=O)C(F)(F)F)S(=O)(=O)C(F)(F)F	-2.09	1-(2-methoxyethyl)pyridinium bis(trifluoromethylsulfonyl)amide	COCC[n+]1ccccc1.FC(F)(F)S(=O)(=O)[N-]S(=O)(=O)C(F)(F)F		1-(2-methoxyethyl)pyridinium bis(trifluoromethylsulfonyl)amide	COCC[n+]1ccccc1.FC(F)(F)S(=O)(=O)[N-]S(=O)(=O)C(F)(F)F
1-ethyl-3-methylimidazolium bis(pentafluoroethyl)phosphinate	[N+]1(C)=CN(C=C1)CC.[O-]P(=O)(C(F)(F)C(F)(F)F)C(F)(F)C(F)(F)F	-2.09	1-ethyl-3-methylimidazolium bis(pentafluoroethyl)phosphinate	CC[n+]1ccn(C)c1.[O-]P(=O)(C(F)(F)C(F)(F)F)C(F)(F)C(F)(F)F		1-ethyl-3-methylimidazolium bis(pentafluoroethyl)phosphinate	CC[n+]1ccn(C)c1.[O-]P(=O)(C(F)(F)C(F)(F)F)C(F)(F)C(F)(F)F
1-ethyl-3-methylimidazolium bis[1,2-benzenediolato(2-)-O1,O2]borate	[N+]1(C)=CN(C=C1)CC.[B-]12(Oc3ccccc3O1)Oc3ccccc3O2	-2.09	1-ethyl-3-methylimidazolium bis[1,2-benzenediolato(2-)-O1,O2]borate	CCn1cc[n+](C)c1.O1c2ccccc2O[B-]11Oc2ccccc2O1		1-ethyl-3-methylimidazolium bis[1,2-benzenediolato(2-)-O1,O2]borate	CCn1cc[n+](C)c1.O1c2ccccc2O[B-]11Oc2ccccc2O1
1,1-Dihexylpyrrolidinium tetrafluoroborate	[N+]1(CCCCCC)(CCCC1)CCCCCC.[B-](F)(F)(F)F	-2.08	1,1-dihexylpyrrolidinium tetrafluoroborate	F[B-](F)(F)F.CCCCCC[N+]1(CCCCCC)CCCC1		1,1-dihexylpyrrolidinium tetrafluoroborate	F[B-](F)(F)F.CCCCCC[N+]1(CCCCCC)CCCC1
1-ethyl-3-methylimidazolium O-2-(2-methoxyethoxy)ethyl sulfate	[N+]1(C)=CN(C=C1)CC.[O-]S(=O)(=O)OCCOCCOC	-2.08	1-ethyl-3-methylimidazolium-2-(2-methoxyethoxy)ethyl sulfate	CCn1cc[n+](C)c1.COCCOCCOS([O-])(=O)=O		1-ethyl-3-methylimidazolium-2-(2-methoxyethoxy)ethyl sulfate	CCn1cc[n+](C)c1.COCCOCCOS([O-])(=O)=O
1-heptyl-3-methylimidazolium chloride	[N+]1(C)=CN(C=C1)CCCCCCC.[Cl-]	-2.07	1-heptyl-3-methylimidazolium chloride	[Cl-].CCCCCCC[n+]1ccn(C)c1		1-heptyl-3-methylimidazolium chloride	[Cl-].CCCCCCC[n+]1ccn(C)c1
1-(2-methoxyethyl)pyridinium chloride	[n+]1(ccccc1)CCOC.[Cl-]	-2.07	1-(2-methoxyethyl)pyridinium chloride	[Cl-].COCC[n+]1ccccc1		1-(2-methoxyethyl)pyridinium chloride	[Cl-].COCC[n+]1ccccc1
1-ethyl-3-methylimidazolium ethyl sulfate	CCN1C=C[N+](C)=C.CCOS([O-])(=O)=O1	-2.07	1-ethyl-3-methylimidazolium-1-ethylsulfate	CCOS([O-])(=O)=O.CCn1cc[n+](C)c1		1-ethyl-3-methylimidazolium-1-ethylsulfate	CCOS([O-])(=O)=O.CCn1cc[n+](C)c1
1-ethyl-3-methylimidazolium chloride	CC[N+](C=C1)=CN1C.[Cl-]	-2.06	1-ethyl-3-methylimidazolium chloride	[Cl-].CC[n+]1ccn(C)c1		1-ethyl-3-methylimidazolium chloride	[Cl-].CC[n+]1ccn(C)c1
1-(3-methoxypropyl)pyridinium bis(trifluoromethylsulfonyl)amide	[n+]1(ccccc1)CCCOC.[N-](S(=O)(=O)C(F)(F)F)S(=O)(=O)C(F)(F)F	-2.06	1-(3-methoxypropyl)pyridinium bis(trifluoromethylsulfonyl)amide	COCCC[n+]1ccccc1.FC(F)(F)S(=O)(=O)[N-]S(=O)(=O)C(F)(F)F		1-(3-methoxypropyl)pyridinium bis(trifluoromethylsulfonyl)amide	COCCC[n+]1ccccc1.FC(F)(F)S(=O)(=O)[N-]S(=O)(=O)C(F)(F)F
1-(2-methoxyethyl)-1-methylpiperidinium bromide	C[N+]1(CCCCC1)CCOC.[Br-]	-2.06	1-(2-methoxyethyl)-1-methylpiperidinium bromide	[Br-].COCC[N+]1(C)CCCCC1		1-(2-methoxyethyl)-1-methylpiperidinium bromide	[Br-].COCC[N+]1(C)CCCCC1
Butylethyldimethylammonium chloride	[N+](C)(C)(CC)CCCC.[Cl-]	-2.06	Butylethyldimethylammonium chloride	[Cl-].CCCC[N+](C)(C)CC		Butylethyldimethylammonium chloride	[Cl-].CCCC[N+](C)(C)CC
1-(ethoxymethyl)pyridinium chloride	[n+]1(ccccc1)COCC.[Cl-]	-2.06	1-(ethoxymethyl)pyridinium chloride	[Cl-].CCOC[n+]1ccccc1		1-(ethoxymethyl)pyridinium chloride	[Cl-].CCOC[n+]1ccccc1
1-ethyl-3-methylimidazolium hexafluorophosphate	[N+]1(C)=CN(C=C1)CC.[P-](F)(F)(F)(F)(F)F	-2.05	1-ethyl-3-methylimidazolium hexafluorophosphate	F[P-](F)(F)(F)(F)F.CC[n+]1ccn(C)c1		1-ethyl-3-methylimidazolium hexafluorophosphate	F[P-](F)(F)(F)(F)F.CC[n+]1ccn(C)c1
1-ethyl-3-methylimidazolium tetrafluoroborate	[N+]1(C)=CN(C=C1)CC.[B-](F)(F)(F)F	-2.05	1-ethyl-3-methylimidazolium tetrafluoroborate	F[B-](F)(F)F.CC[n+]1ccn(C)c1		1-ethyl-3-methylimidazolium tetrafluoroborate	F[B-](F)(F)F.CC[n+]1ccn(C)c1
1-benzyl-3-methylimidazolium chloride	[N+]1(C)=CN(C=C1)Cc1ccccc1.[Cl-]	-2.05	1-methyl-3-(phenylmethyl)imidazolium chloride	[Cl-].C[n+]1ccn(Cc2ccccc2)c1		1-methyl-3-(phenylmethyl)imidazolium chloride	[Cl-].C[n+]1ccn(Cc2ccccc2)c1
1-ethyl-3-methylimidazolium bis(trifluoromethylsulfonyl)amide	CC[N+](C=C1)=CN1C.[N-](S(=O)(=O)C(F)(F)F)S(=O)(=O)C(F)(F)F	-2.03	1-ethyl-3-methylimidazolium bis(trifluoromethylsulfonyl)amide	CCn1cc[n+](C)c1.FC(F)(F)S(=O)(=O)[N-]S(=O)(=O)C(F)(F)F		1-ethyl-3-methylimidazolium bis(trifluoromethylsulfonyl)amide	CCn1cc[n+](C)c1.FC(F)(F)S(=O)(=O)[N-]S(=O)(=O)C(F)(F)F
3-methyl-1-octylimidazolium bis(trifluoromethylsulfonyl)amide	c1c[n+](cn1CCCCCCCC)C.[N-](S(=O)(=O)C(F)(F)F)S(=O)(=O)C(F)(F)F	-2.03	3-methyl-1-octylimidazolium bis(trifluoromethylsulfonyl)amide	CCCCCCCCn1cc[n+](C)c1.FC(F)(F)S(=O)(=O)[N-]S(=O)(=O)C(F)(F)F		3-methyl-1-octylimidazolium bis(trifluoromethylsulfonyl)amide	CCCCCCCCn1cc[n+](C)c1.FC(F)(F)S(=O)(=O)[N-]S(=O)(=O)C(F)(F)F
Butylethyldimethylammonium bis(trifluoromethylsulfonyl)amide	[N+](C)(C)(CC)CCCC.[N-](S(=O)(=O)C(F)(F)F)S(=O)(=O)C(F)(F)F	-2.03	Butylethyldimethylammonium bis(trifluoromethylsulfonyl)amide	CCCC[N+](C)(C)CC.FC(F)(F)S(=O)(=O)[N-]S(=O)(=O)C(F)(F)F		Butylethyldimethylammonium bis(trifluoromethylsulfonyl)amide	CCCC[N+](C)(C)CC.FC(F)(F)S(=O)(=O)[N-]S(=O)(=O)C(F)(F)F
3-methyl-1-octylimidazolium hexafluorophosphate	[N+]1(C)=CN(C=C1)CCCCCCCC.[P-](F)(F)(F)(F)(F)F	-2.03	3-methyl-1-octylimidazolium hexafluorophosphate	F[P-](F)(F)(F)(F)F.CCCCCCCC[n+]1ccn(C)c1		3-methyl-1-octylimidazolium hexafluorophosphate	F[P-](F)(F)(F)(F)F.CCCCCCCC[n+]1ccn(C)c1
1-methyl-1-octylpyrrolidinium Tetrafluoroborate	[N+]1(C)(CCCC1)CCCCCCCC.[B-](F)(F)(F)F	-2.02	1-methyl-1-octylpyrrolidinium tetrafluoroborate	F[B-](F)(F)F.CCCCCCCC[N+]1(C)CCCC1		1-methyl-1-octylpyrrolidinium tetrafluoroborate	F[B-](F)(F)F.CCCCCCCC[N+]1(C)CCCC1
1-butyl-3-methylimidazolium iodide	[N+]1(C)=CN(C=C1)CCCC.[I-]	-2.02	1-butyl-3-methylimidazolium iodide	[I-].CCCC[n+]1ccn(C)c1		1-butyl-3-methylimidazolium iodide	[I-].CCCC[n+]1ccn(C)c1
1-butyl-3-ethylimidazolium trifluoromethanesulfonate	CCCC[N+](C=C1)=CN1CC.FC(F)(F)S([O-])(=O)=O	-2.01	1-butyl-3-ethylimidazolium trifluoromethanesulfonate	[O-]S(=O)(=O)C(F)(F)F.CCCC[n+]1ccn(CC)c1		1-butyl-3-ethylimidazolium trifluoromethanesulfonate	[O-]S(=O)(=O)C(F)(F)F.CCCC[n+]1ccn(CC)c1
1-butyl-3-ethylimidazolium tetrafluoroborate	[N+]1(CC)=CN(C=C1)CCCC.[B-](F)(F)(F)F	-2.01	1-butyl-3-ethylimidazolium tetrafluoroborate	F[B-](F)(F)F.CCCCn1cc[n+](CC)c1		1-butyl-3-ethylimidazolium tetrafluoroborate	F[B-](F)(F)F.CCCCn1cc[n+](CC)c1
1-butyl-3-methylimidazolium toluene-4-sulfonate	CCCCN1C=C[N+](=C1)C.CC1=CC=C(C=C1)S(=O)(=O)[O-]	-2	1-butyl-3-methylimidazolium toluene-4-sulfonate	CCCCn1cc[n+](C)c1.Cc1ccc(cc1)S([O-])(=O)=O		1-butyl-3-methylimidazolium toluene-4-sulfonate	CCCCn1cc[n+](C)c1.Cc1ccc(cc1)S([O-])(=O)=O
1-butyl-3-methylimidazolium thiocyanate	CCCCn1cc[n+](C)c1.[S-]C#N	-2	1-butyl-3-methylimidazolium thiocyanate	[S-]C#N.CCCCn1cc[n+](C)c1		1-butyl-3-methylimidazolium thiocyanate	[S-]C#N.CCCCn1cc[n+](C)c1
1-ethyl-3-methylimidazolium bis[oxalato(2-)]-borate	[N+]1(C)=CN(C=C1)CC.[B-]12(OC(=O)C(=O)O1)OC(=O)C(=O)O2	-2	1-ethyl-3-methylimidazolium bis[oxalato(2-)]-borate	CCn1cc[n+](C)c1.O=C1O[B-]2(OC1=O)OC(=O)C(=O)O2		1-ethyl-3-methylimidazolium bis[oxalato(2-)]-borate	CCn1cc[n+](C)c1.O=C1O[B-]2(OC1=O)OC(=O)C(=O)O2
1-butyl-3-methylimidazolium 1-methanesulfonate	[N+]1(C)=CN(C=C1)CCCC.[O-]S(=O)(=O)C	-1.99	1-butyl-3-methylimidazolium-1-methanesulfonate	CS([O-])(=O)=O.CCCCn1cc[n+](C)c1		1-butyl-3-methylimidazolium-1-methanesulfonate	CS([O-])(=O)=O.CCCCn1cc[n+](C)c1
1-butyl-3-methylimidazolium 2-(2-methoxyethoxy)ethyl sulfate	[N+]1(C)=CN(C=C1)CCCC.[O-]S(=O)(=O)OCCOCCOC	-1.99	1-butyl-3-methylimidazolium-2-(2-methoxyethoxy)ethyl sulfate	CCCC[N+]1(CN(C)C=C1)C(COS([O-])(=O)=O)OCCOC		1-butyl-3-methylimidazolium-2-(2-methoxyethoxy)ethyl sulfate	CCCC[N+]1(CN(C)C=C1)C(COS([O-])(=O)=O)OCCOC
1-butyl-3-methylimidazolium 1-octylsulfate	[N+]1(C)=CN(C=C1)CCCC.[O-]S(=O)(=O)OCCCCCCCC	-1.98	1-butyl-3-methylimidazolium-1-octylsulfate	CCCCn1cc[n+](C)c1.CCCCCCCCOS([O-])(=O)=O		1-butyl-3-methylimidazolium-1-octylsulfate	CCCCn1cc[n+](C)c1.CCCCCCCCOS([O-])(=O)=O
1-ethyl-3-methylimidazolium tetracyanoborate	[N+]1(C)=CN(C=C1)CC.[B-](C#N)(C#N)(C#N)C#N	-1.98	1-ethyl-3-methylimidazolium tetracyanoborate	CCn1cc[n+](C)c1.N#C[B-](C#N)(C#N)C#N		1-ethyl-3-methylimidazolium tetracyanoborate	CCn1cc[n+](C)c1.N#C[B-](C#N)(C#N)C#N
1-butyl-3-methylimidazolium tetrafluoroborate	[N+]1(C)=CN(C=C1)CCCC.[B-](F)(F)(F)F	-1.98	1-butyl-3-methylimidazolium tetrafluoroborate	F[B-](F)(F)F.CCCC[n+]1ccn(C)c1		1-butyl-3-methylimidazolium tetrafluoroborate	F[B-](F)(F)F.CCCC[n+]1ccn(C)c1
1-butyl-1-methylpyrrolidinium dicyanamide	[N+]1(C)(CCCC1)CCCC.[N-](C#N)C#N	-1.98	1-butyl-1-methylpyrrolidinium dicyanamide	N#C[N-]C#N.CCCC[N+]1(C)CCCC1		1-butyl-1-methylpyrrolidinium dicyanamide	N#C[N-]C#N.CCCC[N+]1(C)CCCC1
1-benzyl-3-methylimidazolium tetrafluoroborate	[N+]1(C)=CN(C=C1)Cc1ccccc1.[B-](F)(F)(F)F	-1.98	1-methyl-3-(phenylmethyl)imidazolium tetrafluoroborate	F[B-](F)(F)F.C[n+]1ccn(Cc2ccccc2)c1		1-methyl-3-(phenylmethyl)imidazolium tetrafluoroborate	F[B-](F)(F)F.C[n+]1ccn(Cc2ccccc2)c1
1-butyl-3-methylimidazolium hydrogensulfate	[N+]1(C)=CN(C=C1)CCCC.[O-]S(=O)(=O)O	-1.97	1-butyl-3-methylimidazolium hydrogensulfate	OS([O-])(=O)=O.CCCCn1cc[n+](C)c1		1-butyl-3-methylimidazolium hydrogensulfate	OS([O-])(=O)=O.CCCCn1cc[n+](C)c1
1-methyl-3-(2-phenylethyl)imidazolium tetrafluoroborate	[N+]1(C)=CN(C=C1)CCc1ccccc1.[B-](F)(F)(F)F	-1.97	1-methyl-3-(2-phenylethyl)imidazolium tetrafluoroborate	F[B-](F)(F)F.C[n+]1ccn(CCc2ccccc2)c1		1-methyl-3-(2-phenylethyl)imidazolium tetrafluoroborate	F[B-](F)(F)F.C[n+]1ccn(CCc2ccccc2)c1
1-hexyl-3-methylimidazolium chloride	[N+]1(C)=CN(C=C1)CCCCCC.[Cl-]	-1.96	1-hexyl-3-methylimidazolium chloride	[Cl-].CCCCCC[n+]1ccn(C)c1		1-hexyl-3-methylimidazolium chloride	[Cl-].CCCCCC[n+]1ccn(C)c1
1-butyl-3-methylimidazolium bromide	[N+]1(C)=CN(C=C1)CCCC.[Br-]	-1.96	1-butyl-3-methylimidazolium bromide	[Br-].CCCCn1cc[n+](C)c1		1-butyl-3-methylimidazolium bromide	[Br-].CCCCn1cc[n+](C)c1
1-pentyl-3-methylimidazolium tetrafluoroborate	[N+]1(C)=CN(C=C1)CCCCC.[B-](F)(F)(F)F	-1.96	3-methyl-1-pentylimidazolium tetrafluoroborate	F[B-](F)(F)F.CCCCC[n+]1ccn(C)c1		3-methyl-1-pentylimidazolium tetrafluoroborate	F[B-](F)(F)F.CCCCC[n+]1ccn(C)c1
1-butyl-3-methylimidazolium bis(trifluoromethylsulfonyl)imide	[N+]1(C)=CN(C=C1)CCCC.[N-](S(=O)(=O)C(F)(F)F)S(=O)(=O)C(F)(F)F	-1.96	1-butyl-3-methylimidazolium bis(trifluoromethylsulfonyl)amide	CCCCn1cc[n+](C)c1.FC(F)(F)S(=O)(=O)[N-]S(=O)(=O)C(F)(F)F		1-butyl-3-methylimidazolium bis(trifluoromethylsulfonyl)amide	CCCCn1cc[n+](C)c1.FC(F)(F)S(=O)(=O)[N-]S(=O)(=O)C(F)(F)F
1-hexyl-3-methylimidazolium 1,1-dioxo-1,2-benzisothiazol-3(2H)-onate	[N+]1(C)=CN(C=C1)CCCCCC.[N-]1C(=O)c2ccccc2S1(=O)=O	-1.96	1-hexyl-3-methylimidazolium-1,2-benzisothiazolonium 1,1-dioxide	CCCCCCn1cc[n+](C)c1.[O-]C1=NS(=O)(=O)C2=C1C=CC=C2		1-hexyl-3-methylimidazolium-1,2-benzisothiazolonium 1,1-dioxide	CCCCCCn1cc[n+](C)c1.[O-]C1=NS(=O)(=O)C2=C1C=CC=C2
1-butyl-3-methylimidazolium 1-methylsulfate	[N+]1(C)=CN(C=C1)CCCC.[O-]S(=O)(=O)OC	-1.95	1-butyl-3-methylimidazolium-1-methylsulfate	COS([O-])(=O)=O.CCCCn1cc[n+](C)c1		1-butyl-3-methylimidazolium-1-methylsulfate	COS([O-])(=O)=O.CCCCn1cc[n+](C)c1
1-butyl-3-methylimidazolium dicyanamide	CCCCN1C=C[N+](=C1)C.C(#N)[N-]C#N	-1.93	1-butyl-3-methylimidazolium dicyanamide	N#C[N-]C#N.CCCCn1cc[n+](C)c1		1-butyl-3-methylimidazolium dicyanamide	N#C[N-]C#N.CCCCn1cc[n+](C)c1
1-butyl-1-methylpyrrolidinium bromide	[N+]1(C)(CCCC1)CCCC.[Br-]	-1.93	1-butyl-1-methylpyrrolidinium bromide	[Br-].CCCC[N+]1(C)CCCC1		1-butyl-1-methylpyrrolidinium bromide	[Br-].CCCC[N+]1(C)CCCC1
1-butyl-3-methylimidazolium trifluoromethanesulfonate	[N+]1(C)=CN(C=C1)CCCC.[O-]S(=O)(=O)C(F)(F)F	-1.93	1-butyl-3-methylimidazolium trifluoromethanesulfonate	[O-]S(=O)(=O)C(F)(F)F.CCCC[n+]1ccn(C)c1		1-butyl-3-methylimidazolium trifluoromethanesulfonate	[O-]S(=O)(=O)C(F)(F)F.CCCC[n+]1ccn(C)c1
1-(2-methoxyethyl)-1-methylpiperidinium bis(trifluoromethylsulfonyl)amide	C[N+]1(CCCCC1)CCOC.C(F)(F)(F)S(=O)(=O)[N-]S(=O)(=O)C(F)(F)F	-1.93	1-(2-methoxyethyl)-1-methylpiperidinium bis(trifluoromethylsulfonyl)amide	COCC[N+]1(C)CCCCC1.FC(F)(F)S(=O)(=O)[N-]S(=O)(=O)C(F)(F)F		1-(2-methoxyethyl)-1-methylpiperidinium bis(trifluoromethylsulfonyl)amide	COCC[N+]1(C)CCCCC1.FC(F)(F)S(=O)(=O)[N-]S(=O)(=O)C(F)(F)F
1-butyl-1-methylpyrrolidinium chloride	[N+]1(C)(CCCC1)CCCC.[Cl-]	-1.92	1-butyl-1-methylpyrrolidinium chloride	[Cl-].CCCC[N+]1(C)CCCC1		1-butyl-1-methylpyrrolidinium chloride	[Cl-].CCCC[N+]1(C)CCCC1
1-heptyl-3-methylimidazolium hexafluorophosphate	[N+]1(C)=CN(C=C1)CCCCCCC.[P-](F)(F)(F)(F)(F)F	-1.91	1-heptyl-3-methylimidazolium hexafluorophosphate	F[P-](F)(F)(F)(F)F.CCCCCCC[n+]1ccn(C)c1		1-heptyl-3-methylimidazolium hexafluorophosphate	F[P-](F)(F)(F)(F)F.CCCCCCC[n+]1ccn(C)c1
1-butyl-1-methylpyrrolidinium Tetrafluoroborate	[N+]1(C)(CCCC1)CCCC.[B-](F)(F)(F)F	-1.91	1-butyl-1-methylpyrrolidinium tetrafluoroborate	F[B-](F)(F)F.CCCC[N+]1(C)CCCC1		1-butyl-1-methylpyrrolidinium tetrafluoroborate	F[B-](F)(F)F.CCCC[N+]1(C)CCCC1
1-butyl-3-methylimidazolium chloride	[N+]1(C)=CN(C=C1)CCCC.[Cl-]	-1.91	1-butyl-3-methylimidazolium chloride	[Cl-].CCCC[n+]1ccn(C)c1		1-butyl-3-methylimidazolium chloride	[Cl-].CCCC[n+]1ccn(C)c1
1-methyl-3-(2-phenylethyl)imidazolium chloride	[N+]1(C)=CN(C=C1)CCc1ccccc1.[Cl-]	-1.91	1-methyl-3-(2-phenylethyl)imidazolium chloride	[Cl-].C[n+]1ccn(CCc2ccccc2)c1		1-methyl-3-(2-phenylethyl)imidazolium chloride	[Cl-].C[n+]1ccn(CCc2ccccc2)c1
1-methyl-3-(2-phenylethyl)imidazolium hexafluorophosphate	[N+]1(C)=CN(C=C1)CCc1ccccc1.[P-](F)(F)(F)(F)(F)F	-1.9	1-methyl-3-(2-phenylethyl)imidazolium hexafluorophosphate	F[P-](F)(F)(F)(F)F.C[n+]1ccn(CCc2ccccc2)c1		1-methyl-3-(2-phenylethyl)imidazolium hexafluorophosphate	F[P-](F)(F)(F)(F)F.C[n+]1ccn(CCc2ccccc2)c1
1-hexyl-3-methylimidazolium hexafluorophosphate	[N+]1(C)=CN(C=C1)CCCCCC.[P-](F)(F)(F)(F)(F)F	-1.88	1-hexyl-3-methylimidazolium hexafluorophosphate	F[P-](F)(F)(F)(F)F.CCCCCC[n+]1ccn(C)c1		1-hexyl-3-methylimidazolium hexafluorophosphate	F[P-](F)(F)(F)(F)F.CCCCCC[n+]1ccn(C)c1
1-hexyl-3-methylimidazolium tetrafluoroborate	[N+]1(C)=CN(C=C1)CCCCCC.[B-](F)(F)(F)F	-1.88	1-hexyl-3-methylimidazolium tetrafluoroborate	F[B-](F)(F)F.CCCCCC[n+]1ccn(C)c1		1-hexyl-3-methylimidazolium tetrafluoroborate	F[B-](F)(F)F.CCCCCC[n+]1ccn(C)c1
1-butylpyridinium trifluoromethanesulfonate	[n+]1(ccccc1)CCCC.[O-]S(=O)(=O)C(F)(F)F	-1.87	1-butylpyridinium trifluoromethanesulfonate	[O-]S(=O)(=O)C(F)(F)F.CCCC[n+]1ccccc1		1-butylpyridinium trifluoromethanesulfonate	[O-]S(=O)(=O)C(F)(F)F.CCCC[n+]1ccccc1
1-methyl-3-[(4-methylphenyl)methyl]imidazolium chloride	Cc1ccc(cc1)Cn2cc[n+](c2)C.[Cl-]	-1.86	1-methyl-3-[(4-methylphenyl)methyl]imidazolium chloride	[Cl-].Cc1ccc(Cn2cc[n+](C)c2)cc1		1-methyl-3-[(4-methylphenyl)methyl]imidazolium chloride	[Cl-].Cc1ccc(Cn2cc[n+](C)c2)cc1
1-pentyl-3-methylimidazolium hexafluorophosphate	[N+]1(C)=CN(C=C1)CCCCC.[P-](F)(F)(F)(F)(F)F	-1.86	3-methyl-1-pentylimidazolium hexafluorophosphate	F[P-](F)(F)(F)(F)F.CCCCC[n+]1ccn(C)c1		3-methyl-1-pentylimidazolium hexafluorophosphate	F[P-](F)(F)(F)(F)F.CCCCC[n+]1ccn(C)c1
1-(ethoxymethyl)-1-methylpyrrolidinium chloride	[N+]1(C)(CCCC1)COCC.[Cl-]	-1.86	1-(ethoxymethyl)-1-methylpyrrolidinium chloride	[Cl-].CCOC[N+]1(C)CCCC1		1-(ethoxymethyl)-1-methylpyrrolidinium chloride	[Cl-].CCOC[N+]1(C)CCCC1
1-pentyl-3-methylimidazolium chloride	[N+]1(C)=CN(C=C1)CCCCC.[Cl-]	-1.85	3-methyl-1-pentylimidazolium chloride	[Cl-].CCCCC[n+]1ccn(C)c1		3-methyl-1-pentylimidazolium chloride	[Cl-].CCCCC[n+]1ccn(C)c1
1-hexylpyridinium bis(trifluoromethylsulfonyl)amide	[n+]1(ccccc1)CCCCCC.[N-](S(=O)(=O)C(F)(F)F)S(=O)(=O)C(F)(F)F	-1.85	1-hexylpyridinium bis(trifluoromethylsulfonyl)amide	CCCCCC[n+]1ccccc1.FC(F)(F)S(=O)(=O)[N-]S(=O)(=O)C(F)(F)F		1-hexylpyridinium bis(trifluoromethylsulfonyl)amide	CCCCCC[n+]1ccccc1.FC(F)(F)S(=O)(=O)[N-]S(=O)(=O)C(F)(F)F
1-hexyl-3-ethylimidazolium tetrafluoroborate	[N+]1(CC)=CN(C=C1)CCCCCC.[B-](F)(F)(F)F	-1.84	1-hexyl-3-ethylimidazolium tetrafluoroborate	F[B-](F)(F)F.CCCCCC[n+]1ccn(CC)c1		1-hexyl-3-ethylimidazolium tetrafluoroborate	F[B-](F)(F)F.CCCCCC[n+]1ccn(CC)c1
1-hexylpyridinium trifluoromethanesulfonate	[n+]1(ccccc1)CCCCCC.[O-]S(=O)(=O)C(F)(F)F	-1.84	1-hexylpyridinium trifluoromethanesulfonate	[O-]S(=O)(=O)C(F)(F)F.CCCCCC[n+]1ccccc1		1-hexylpyridinium trifluoromethanesulfonate	[O-]S(=O)(=O)C(F)(F)F.CCCCCC[n+]1ccccc1
1-butylpyridinium hexafluorophosphate	[n+]1(ccccc1)CCCC.[P-](F)(F)(F)(F)(F)F	-1.84	1-butylpyridinium hexafluorophosphate	F[P-](F)(F)(F)(F)F.CCCC[n+]1ccccc1		1-butylpyridinium hexafluorophosphate	F[P-](F)(F)(F)(F)F.CCCC[n+]1ccccc1
1-butyl-1-methylpiperidinium bromide	CCCC[N+]1(CCCCC1)C.[Br-]	-1.83	1-butyl-1-methylpiperidinium bromide	[Br-].CCCC[N+]1(C)CCCCC1		1-butyl-1-methylpiperidinium bromide	[Br-].CCCC[N+]1(C)CCCCC1
1-butyl-3-methylimidazolium hexafluoroantimonate	CCCCn1cc[n+](C)c1.F[Sb-](F)(F)(F)(F)F	-1.81	1-butyl-3-methylimidazolium hexafluoroantimonate	F[Sb-](F)(F)(F)(F)F.CCCCn1cc[n+](C)c1		1-butyl-3-methylimidazolium hexafluoroantimonate	F[Sb-](F)(F)(F)(F)F.CCCCn1cc[n+](C)c1
1-butylpyridinium tetrafluoroborate	[n+]1(ccccc1)CCCC.[B-](F)(F)(F)F	-1.8	1-butylpyridinium tetrafluoroborate	F[B-](F)(F)F.CCCC[n+]1ccccc1		1-butylpyridinium tetrafluoroborate	F[B-](F)(F)F.CCCC[n+]1ccccc1
1-butyl-1-methylpiperidinium bis(trifluoromethylsulfonyl)amide	CCCC[N+]1(CCCCC1)C.C(F)(F)(F)S(=O)(=O)[N-]S(=O)(=O)C(F)(F)F	-1.78	1-butyl-1-methylpiperidinium bis(trifluoromethylsulfonyl)amide	CCCC[N+]1(C)CCCCC1.FC(F)(F)S(=O)(=O)[N-]S(=O)(=O)C(F)(F)F		1-butyl-1-methylpiperidinium bis(trifluoromethylsulfonyl)amide	CCCC[N+]1(C)CCCCC1.FC(F)(F)S(=O)(=O)[N-]S(=O)(=O)C(F)(F)F
1-butylpyridinium bromide	[n+]1(ccccc1)CCCC.[Br-]	-1.77	1-butylpyridinium bromide	[Br-].CCCC[n+]1ccccc1		1-butylpyridinium bromide	[Br-].CCCC[n+]1ccccc1
1-hexyl-3-ethylimidazolium bromide	[N+]1(CC)=CN(C=C1)CCCCCC.[Br-]	-1.77	1-hexyl-3-ethylimidazolium bromide	[Br-].CCCCCC[n+]1ccn(CC)c1		1-hexyl-3-ethylimidazolium bromide	[Br-].CCCCCC[n+]1ccn(CC)c1
1-hexylpyridinium hexafluorophosphate	[n+]1(ccccc1)CCCCCC.[P-](F)(F)(F)(F)(F)F	-1.76	1-hexylpyridinium hexafluorophosphate	F[P-](F)(F)(F)(F)F.CCCCCC[n+]1ccccc1		1-hexylpyridinium hexafluorophosphate	F[P-](F)(F)(F)(F)F.CCCCCC[n+]1ccccc1
1-butylpyridinium O-methyl sulfate	[n+]1(ccccc1)CCCC.[O-]S(=O)(=O)OC	-1.75	1-butylpyridinium-1-methylsulfate	COS([O-])(=O)=O.CCCC[n+]1ccccc1		1-butylpyridinium-1-methylsulfate	COS([O-])(=O)=O.CCCC[n+]1ccccc1
1-benzyl-3-methylimidazolium hexafluorophosphate	[N+]1(C)=CN(C=C1)Cc1ccccc1.[P-](F)(F)(F)(F)(F)F	-1.74	1-methyl-3-(phenylmethyl)imidazolium hexafluorophosphate	F[P-](F)(F)(F)(F)F.C[n+]1ccn(Cc2ccccc2)c1		1-methyl-3-(phenylmethyl)imidazolium hexafluorophosphate	F[P-](F)(F)(F)(F)F.C[n+]1ccn(Cc2ccccc2)c1
1-hexylpyridinium chloride	[n+]1(ccccc1)CCCCCC.[Cl-]	-1.72	1-hexylpyridinium chloride	[Cl-].CCCCCC[n+]1ccccc1		1-hexylpyridinium chloride	[Cl-].CCCCCC[n+]1ccccc1
1-butylpyridinium chloride	[n+]1(ccccc1)CCCC.[Cl-]	-1.7	1-butylpyridinium chloride	[Cl-].CCCC[n+]1ccccc1		1-butylpyridinium chloride	[Cl-].CCCC[n+]1ccccc1
1-decyl-3-methylimidazolium hexafluorophosphate	[N+]1(C)=CN(C=C1)CCCCCCCCCC.[P-](F)(F)(F)(F)(F)F	-1.68	1-decyl-3-methylimidazolium hexafluorophosphate	F[P-](F)(F)(F)(F)F.CCCCCCCCCC[n+]1ccn(C)c1		1-decyl-3-methylimidazolium hexafluorophosphate	F[P-](F)(F)(F)(F)F.CCCCCCCCCC[n+]1ccn(C)c1
1-butyl-4-methylpyridinium trifluoridotris(pentafluoroethyl)phosphate	CCCC[n+]1ccc(C)cc1.FC(F)(F)C(F)(F)[P-](F)(F)(F)(C(F)(F)C(F)(F)F)C(F)(F)C(F)(F)F	-1.64	1-butyl-4-methylpyridinium trifluorotris(pentafluoroethyl)phosphate	CCCC[n+]1ccc(C)cc1.FC(F)(F)C(F)(F)[P-](F)(F)(F)(C(F)(F)C(F)(F)F)C(F)(F)C(F)(F)F		1-butyl-4-methylpyridinium trifluorotris(pentafluoroethyl)phosphate	CCCC[n+]1ccc(C)cc1.FC(F)(F)C(F)(F)[P-](F)(F)(F)(C(F)(F)C(F)(F)F)C(F)(F)C(F)(F)F
3-methyl-1-nonylimidazolium hexafluorophosphate	[N+]1(C)=CN(C=C1)CCCCCCCCC.[P-](F)(F)(F)(F)(F)F	-1.62	3-methyl-1-nonylimidazolium hexafluorophosphate	F[P-](F)(F)(F)(F)F.CCCCCCCCC[n+]1ccn(C)c1		3-methyl-1-nonylimidazolium hexafluorophosphate	F[P-](F)(F)(F)(F)F.CCCCCCCCC[n+]1ccn(C)c1
3-methyl-1-octylimidazolium chloride	[N+]1(C)=CN(C=C1)CCCCCCCC.[Cl-]	-1.6	3-methyl-1-octylimidazolium chloride	[Cl-].CCCCCCCC[n+]1ccn(C)c1		3-methyl-1-octylimidazolium chloride	[Cl-].CCCCCCCC[n+]1ccn(C)c1
1-octylpyridinium chloride	[n+]1(ccccc1)CCCCCCCC.[Cl-]	-1.6	1-octylpyridinium chloride	[Cl-].CCCCCCCC[n+]1ccccc1		1-octylpyridinium chloride	[Cl-].CCCCCCCC[n+]1ccccc1
1-butyl-3-methylimidazolium bis(trifluoromethyl)amide	[N+]1(C)=CN(C=C1)CCCC.[N-](C(F)(F)F)C(F)(F)F	-1.6	1-butyl-3-methylimidazolium bis(trifluoromethyl)amide	FC(F)(F)[N-]C(F)(F)F.CCCCn1cc[n+](C)c1		1-butyl-3-methylimidazolium bis(trifluoromethyl)amide	FC(F)(F)[N-]C(F)(F)F.CCCCn1cc[n+](C)c1
1-pentylpyridinium bis(trifluoromethylsulfonyl)amide	[n+]1(ccccc1)CCCCC.[N-](S(=O)(=O)C(F)(F)F)S(=O)(=O)C(F)(F)F	-1.55	1-pentylpyridinium bis(trifluoromethylsulfonyl)amide	CCCCC[n+]1ccccc1.FC(F)(F)S(=O)(=O)[N-]S(=O)(=O)C(F)(F)F		1-pentylpyridinium bis(trifluoromethylsulfonyl)amide	CCCCC[n+]1ccccc1.FC(F)(F)S(=O)(=O)[N-]S(=O)(=O)C(F)(F)F
1-Butyl-4-methylpyridinium Tetrafluoroborate	[n+]1(ccc(C)cc1)CCCC.[B-](F)(F)(F)F	-1.54	1-butyl-4-methylpyridinium tetrafluoroborate	F[B-](F)(F)F.CCCC[n+]1ccc(C)cc1		1-butyl-4-methylpyridinium tetrafluoroborate	F[B-](F)(F)F.CCCC[n+]1ccc(C)cc1
3-methyl-1-octylimidazolium tetrafluoroborate	[N+]1(C)=CN(C=C1)CCCCCCCC.[B-](F)(F)(F)F	-1.53	3-methyl-1-octylimidazolium tetrafluoroborate	F[B-](F)(F)F.CCCCCCCC[n+]1ccn(C)c1		3-methyl-1-octylimidazolium tetrafluoroborate	F[B-](F)(F)F.CCCCCCCC[n+]1ccn(C)c1
1-pentylpyridinium bromide	[n+]1(ccccc1)CCCCC.[Br-]	-1.52	1-pentylpyridinium bromide	[Br-].CCCCC[n+]1ccccc1		1-pentylpyridinium bromide	[Br-].CCCCC[n+]1ccccc1
1-Hexyl-4-methylpyridinium Tetrafluoroborate	[n+]1(ccc(C)cc1)CCCCCC.[B-](F)(F)(F)F	-1.48	1-hexyl-4-methylpyridinium tetrafluoroborate	F[B-](F)(F)F.CCCCCC[n+]1ccc(C)cc1		1-hexyl-4-methylpyridinium tetrafluoroborate	F[B-](F)(F)F.CCCCCC[n+]1ccc(C)cc1
1-butyl-4-methylpyridinium tetracyanidoboranuide	[n+]1(ccc(C)cc1)CCCC.[B-](C#N)(C#N)(C#N)C#N	-1.46	1-butyl-4-methylpyridinium tetracyanoborate	N#C[B-](C#N)(C#N)C#N.CCCC[n+]1ccc(C)cc1		1-butyl-4-methylpyridinium tetracyanoborate	N#C[B-](C#N)(C#N)C#N.CCCC[n+]1ccc(C)cc1
1-hexyl-4-methylpyridinium chloride	[n+]1(ccc(C)cc1)CCCCCC.[Cl-]	-1.44	1-hexyl-4-methylpyridinium chloride	[Cl-].CCCCCC[n+]1ccc(C)cc1		1-hexyl-4-methylpyridinium chloride	[Cl-].CCCCCC[n+]1ccc(C)cc1
1-butyl-4-methylpyridinium chloride	[n+]1(ccc(C)cc1)CCCC.[Cl-]	-1.44	1-butyl-4-methylpyridinium chloride	[Cl-].CCCC[n+]1ccc(C)cc1		1-butyl-4-methylpyridinium chloride	[Cl-].CCCC[n+]1ccc(C)cc1
3-methyl-1-nonylimidazolium tetrafluoroborate	[N+]1(C)=CN(C=C1)CCCCCCCCC.[B-](F)(F)(F)F	-1.43	3-methyl-1-nonylimidazolium tetrafluoroborate	F[B-](F)(F)F.CCCCCCCCC[n+]1ccn(C)c1		3-methyl-1-nonylimidazolium tetrafluoroborate	F[B-](F)(F)F.CCCCCCCCC[n+]1ccn(C)c1
1-butyl-4-methylpyridinium hexafluorophosphate	[n+]1(ccc(C)cc1)CCCC.[P-](F)(F)(F)(F)(F)F	-1.43	1-butyl-4-methylpyridinium hexafluorophosphate	F[P-](F)(F)(F)(F)F.CCCC[n+]1ccc(C)cc1		1-butyl-4-methylpyridinium hexafluorophosphate	F[P-](F)(F)(F)(F)F.CCCC[n+]1ccc(C)cc1
1-octylpyridinium bis(trifluoromethylsulfonyl)amide	[n+]1(ccccc1)CCCCCCCC.[N-](S(=O)(=O)C(F)(F)F)S(=O)(=O)C(F)(F)F	-1.4	1-octylpyridinium bis(trifluoromethylsulfonyl)amide	CCCCCCCC[n+]1ccccc1.FC(F)(F)S(=O)(=O)[N-]S(=O)(=O)C(F)(F)F		1-octylpyridinium bis(trifluoromethylsulfonyl)amide	CCCCCCCC[n+]1ccccc1.FC(F)(F)S(=O)(=O)[N-]S(=O)(=O)C(F)(F)F
1-methyl-3-octylimidazolium O-octyl sulfate	[N+]1(C)=CN(C=C1)CCCCCCCC.[O-]S(=O)(=O)OCCCCCCCC	-1.38	THIS IL DID NOT STUDY BY [37]			THIS IL DID NOT STUDY BY [36]
3-methyl-1-nonylimidazolium chloride	[N+]1(C)=CN(C=C1)CCCCCCCCC.[Cl-]	-1.36	3-methyl-1-nonylimidazolium chloride	[Cl-].CCCCCCCCC[n+]1ccn(C)c1		3-methyl-1-nonylimidazolium chloride	[Cl-].CCCCCCCCC[n+]1ccn(C)c1
1-Butyl-3-methylpyridinium Tetrafluoroborate	[n+]1(cc(C)ccc1)CCCC.[B-](F)(F)(F)F	-1.27	1-butyl-3-methylpyridinium tetrafluoroborate	F[B-](F)(F)F.CCCC[n+]1cccc(C)c1		1-butyl-3-methylpyridinium tetrafluoroborate	F[B-](F)(F)F.CCCC[n+]1cccc(C)c1
3-hexyl-1,2-dimethylimidazolium tetrafluoroborate	c1c[n+](c(n1C)C)CCCCCC.F[B-](F)(F)F	-1.27	3-hexyl-1,2-dimethylimidazolium tetrafluoroborate	F[B-](F)(F)F.CCCCCCn1cc[n+](C)c1C		3-hexyl-1,2-dimethylimidazolium tetrafluoroborate	F[B-](F)(F)F.CCCCCCn1cc[n+](C)c1C
1-butyl-3-methylpyridinium hexafluorophosphate	[n+]1(cc(C)ccc1)CCCC.[P-](F)(F)(F)(F)(F)F	-1.24	1-butyl-3-methylpyridinium hexafluorophosphate	F[P-](F)(F)(F)(F)F.CCCC[n+]1cccc(C)c1		1-butyl-3-methylpyridinium hexafluorophosphate	F[P-](F)(F)(F)(F)F.CCCC[n+]1cccc(C)c1
1-butyl-3-methylpyridinium dicyanidoamide	[n+]1(cc(C)ccc1)CCCC.[N-](C#N)C#N	-1.22	1-butyl-3-methylpyridinium dicyanamide	N#C[N-]C#N.CCCC[n+]1cccc(C)c1		1-butyl-3-methylpyridinium dicyanamide	N#C[N-]C#N.CCCC[n+]1cccc(C)c1
1-octyl-4-methylpyridinium Tetrafluoroborate	[n+]1(ccc(C)cc1)CCCCCCCC.[B-](F)(F)(F)F	-1.22	1-octyl-4-methylpyridinium tetrafluoroborate	F[B-](F)(F)F.CCCCCCCC[n+]1ccc(C)cc1		1-octyl-4-methylpyridinium tetrafluoroborate	F[B-](F)(F)F.CCCCCCCC[n+]1ccc(C)cc1
1-butyl-3,5-dimethylpyridinium Tetrafluoroborate	[n+]1(cc(C)cc(C)c1)CCCC.[B-](F)(F)(F)F	-1.17	1-butyl-3,5-dimethylpyridinium tetrafluoroborate	F[B-](F)(F)F.CCCC[n+]1cc(C)cc(C)c1		1-butyl-3,5-dimethylpyridinium tetrafluoroborate	F[B-](F)(F)F.CCCC[n+]1cc(C)cc(C)c1
1-butyl-3-methylpyridinium chloride	[n+]1(cc(C)ccc1)CCCC.[Cl-]	-1.15	1-butyl-3-methylpyridinium chloride	[Cl-].CCCC[n+]1cccc(C)c1		1-butyl-3-methylpyridinium chloride	[Cl-].CCCC[n+]1cccc(C)c1
1-octyl-4-methylpyridinium chloride	[n+]1(ccc(C)cc1)CCCCCCCC.[Cl-]	-1.11	1-octyl-4-methylpyridinium chloride	[Cl-].CCCCCCCC[n+]1ccc(C)cc1		1-octyl-4-methylpyridinium chloride	[Cl-].CCCCCCCC[n+]1ccc(C)cc1
1-butyl-3,4-dimethylpyridinium Tetrafluoroborate	[n+]1(cc(C)c(C)cc1)CCCC.[B-](F)(F)(F)F	-1.1	1-butyl-3,4-dimethylpyridinium tetrafluoroborate	F[B-](F)(F)F.CCCC[n+]1ccc(C)c(C)c1		1-butyl-3,4-dimethylpyridinium tetrafluoroborate	F[B-](F)(F)F.CCCC[n+]1ccc(C)c(C)c1
1-decyl-3-methylimidazolium chloride	[N+]1(C)=CN(C=C1)CCCCCCCCCC.[Cl-]	-1.09	1-decyl-3-methylimidazolium chloride	[Cl-].CCCCCCCCCC[n+]1ccn(C)c1		1-decyl-3-methylimidazolium chloride	[Cl-].CCCCCCCCCC[n+]1ccn(C)c1
1-decyl-3-methylimidazolium tetrafluoroborate	[N+]1(C)=CN(C=C1)CCCCCCCCCC.[B-](F)(F)(F)F	-1.08	1-decyl-3-methylimidazolium tetrafluoroborate	F[B-](F)(F)F.CCCCCCCCCCn1cc[n+](C)c1		1-decyl-3-methylimidazolium tetrafluoroborate	F[B-](F)(F)F.CCCCCCCCCCn1cc[n+](C)c1
1-hexyl-3-methylpyridinium chloride	[n+]1(cc(C)ccc1)CCCCCC.[Cl-]	-1.06	1-hexyl-3-methylpyridinium chloride	[Cl-].CCCCCC[n+]1cccc(C)c1		1-hexyl-3-methylpyridinium chloride	[Cl-].CCCCCC[n+]1cccc(C)c1
1-butyl-3,5-dimethylpyridinium chloride	[n+]1(cc(C)cc(C)c1)CCCC.[Cl-]	-0.99	1-butyl-3,5-dimethylpyridinium chloride	[Cl-].CCCC[n+]1cc(C)cc(C)c1		1-butyl-3,5-dimethylpyridinium chloride	[Cl-].CCCC[n+]1cc(C)cc(C)c1
4-(dimethylamino)-1-ethylpyridinium bromide	[n+]1(ccc(N(C)C)cc1)CC.[Br-]	-0.99	4-(dimethylamino)-1-ethylpyridinium bromide	[Br-].CC[n+]1ccc(cc1)N(C)C		4-(dimethylamino)-1-ethylpyridinium bromide	[Br-].CC[n+]1ccc(cc1)N(C)C
3-methyl-1-octadecylimidazolium chloride	[N+]1(C)=CN(C=C1)CCCCCCCCCCCCCCCCCC.[Cl-]	-0.96	3-methyl-1-octadecylimidazolium chloride	[Cl-].CCCCCCCCCCCCCCCCCCn1cc[n+](C)c1		3-methyl-1-octadecylimidazolium chloride	[Cl-].CCCCCCCCCCCCCCCCCCn1cc[n+](C)c1
4-(dimethylamino)-1-ethylpyridinium bis(trifluoromethylsulfonyl)amide	[n+]1(ccc(N(C)C)cc1)CC.[N-](S(=O)(=O)C(F)(F)F)S(=O)(=O)C(F)(F)F	-0.93	4-(dimethylamino)-1-ethylpyridinium bis(trifluoromethylsulfonyl)amide	CC[n+]1ccc(cc1)N(C)C.FC(F)(F)S(=O)(=O)[N-]S(=O)(=O)C(F)(F)F		4-(dimethylamino)-1-ethylpyridinium bis(trifluoromethylsulfonyl)amide	CC[n+]1ccc(cc1)N(C)C.FC(F)(F)S(=O)(=O)[N-]S(=O)(=O)C(F)(F)F
1-decyl-3-ethylimidazolium bromide	[N+]1(CC)=CN(C=C1)CCCCCCCCCC.[Br-]	-0.92	1-decyl-3-ethylimidazolium bromide	[Br-].CCCCCCCCCC[n+]1ccn(CC)c1		1-decyl-3-ethylimidazolium bromide	[Br-].CCCCCCCCCC[n+]1ccn(CC)c1
1-decyl-3-methylimidazolium bromide	[N+]1(C)=CN(C=C1)CCCCCCCCCC.[Br-]	-0.92	THIS IL DID NOT STUDY BY [37]			THIS IL DID NOT STUDY BY [36]
1-butyl-3,4-dimethylpyridinium chloride	[n+]1(cc(C)c(C)cc1)CCCC.[Cl-]	-0.85	1-butyl-3,4-dimethylpyridinium chloride	[Cl-].CCCC[n+]1ccc(C)c(C)c1		1-butyl-3,4-dimethylpyridinium chloride	[Cl-].CCCC[n+]1ccc(C)c(C)c1
1-butyl-2-methylpyridinium Tetrafluoroborate	[n+]1(c(C)cccc1)CCCC.[B-](F)(F)(F)F	-0.82	1-butyl-2-methylpyridinium tetrafluoroborate	F[B-](F)(F)F.CCCC[n+]1ccccc1C		1-butyl-2-methylpyridinium tetrafluoroborate	F[B-](F)(F)F.CCCC[n+]1ccccc1C
4-(dimethylamino)-1-hexylpyridinium bis(trifluoromethylsulfonyl)amide	[n+]1(ccc(N(C)C)cc1)CCCCCC.[N-](S(=O)(=O)C(F)(F)F)S(=O)(=O)C(F)(F)F	-0.81	4-(dimethylamino)-1-hexylpyridinium bis(trifluoromethylsulfonyl)amide	CCCCCC[n+]1ccc(cc1)N(C)C.FC(F)(F)S(=O)(=O)[N-]S(=O)(=O)C(F)(F)F		4-(dimethylamino)-1-hexylpyridinium bis(trifluoromethylsulfonyl)amide	CCCCCC[n+]1ccc(cc1)N(C)C.FC(F)(F)S(=O)(=O)[N-]S(=O)(=O)C(F)(F)F
1-butylquinolinium bromide	c12ccccc1ccc[n+]2CCCC.[Br-]	-0.79	1-butylquinolinium bromide	[Br-].CCCC[n+]1cccc2ccccc12		1-butylquinolinium bromide	[Br-].CCCC[n+]1cccc2ccccc12
Benzyldecyldimethylammonium chloride	[N+](C)(C)(Cc1ccccc1)CCCCCCCCCC.[Cl-]	-0.73	Benzyldecyldimethylammonium chloride	[Cl-].CCCCCCCCCC[N+](C)(C)Cc1ccccc1		Benzyldecyldimethylammonium chloride	[Cl-].CCCCCCCCCC[N+](C)(C)Cc1ccccc1
1-butyl-2-methylpyridinium chloride	CCCC[N+]1=CC=CC=C1C.[Cl-]	-0.7	1-butyl-2-methylpyridinium chloride	[Cl-].CCCC[n+]1ccccc1C		1-butyl-2-methylpyridinium chloride	[Cl-].CCCC[n+]1ccccc1C
1-hexadecyl-3-methylimidazolium chloride	[N+]1(C)=CN(C=C1)CCCCCCCCCCCCCCCC.[Cl-]	-0.68	1-hexadecyl-3-methylimidazolium chloride	[Cl-].CCCCCCCCCCCCCCCCn1cc[n+](C)c1		1-hexadecyl-3-methylimidazolium chloride	[Cl-].CCCCCCCCCCCCCCCCn1cc[n+](C)c1
1-octyl-3-methylpyridinium chloride	[n+]1(cc(C)ccc1)CCCCCCCC.[Cl-]	-0.64	1-octyl-3-methylpyridinium chloride	[Cl-].CCCCCCCC[n+]1cccc(C)c1		1-octyl-3-methylpyridinium chloride	[Cl-].CCCCCCCC[n+]1cccc(C)c1
1-butylquinolinium tetrafluoroborate	c12ccccc1ccc[n+]2CCCC.F[B-](F)(F)F	-0.62	1-butylquinolinium tetrafluoroborate	F[B-](F)(F)F.CCCC[n+]1cccc2ccccc12		1-butylquinolinium tetrafluoroborate	F[B-](F)(F)F.CCCC[n+]1cccc2ccccc12
4-(dimethylamino)-1-butylpyridinium Chloride	[n+]1(ccc(N(C)C)cc1)CCCC.[Cl-]	-0.6	4-(dimethylamino)-1-butylpyridinium chloride	[Cl-].CCCC[n+]1ccc(cc1)N(C)C		4-(dimethylamino)-1-butylpyridinium chloride	[Cl-].CCCC[n+]1ccc(cc1)N(C)C
3-methyl-1-tetradecylimidazolium chloride	[N+]1(C)=CN(C=C1)CCCCCCCCCCCCCC.[Cl-]	-0.54	3-methyl-1-tetradecylimidazolium chloride	[Cl-].CCCCCCCCCCCCCCn1cc[n+](C)c1		3-methyl-1-tetradecylimidazolium chloride	[Cl-].CCCCCCCCCCCCCCn1cc[n+](C)c1
4-(dimethylamino)-1-hexylpyridinium chloride	[n+]1(ccc(N(C)C)cc1)CCCCCC.[Cl-]	-0.5	4-(dimethylamino)-1-hexylpyridinium chloride	[Cl-].CCCCCC[n+]1ccc(cc1)N(C)C		4-(dimethylamino)-1-hexylpyridinium chloride	[Cl-].CCCCCC[n+]1ccc(cc1)N(C)C
1-hexylquinolinium tetrafluoroborate	[n+]1(cccc2ccccc12)CCCCCC.[B-](F)(F)(F)F	-0.48	1-hexylquinolinium tetrafluoroborate	F[B-](F)(F)F.CCCCCC[n+]1cccc2ccccc12		1-hexylquinolinium tetrafluoroborate	F[B-](F)(F)F.CCCCCC[n+]1cccc2ccccc12
1-octylquinolinium tetrafluoroborate	c12ccccc1ccc[n+]2CCCCCCCC.F[B-](F)(F)F	-0.3	1-octylquinolinium tetrafluoroborate	F[B-](F)(F)F.CCCCCCCC[n+]1cccc2ccccc12		1-octylquinolinium tetrafluoroborate	F[B-](F)(F)F.CCCCCCCC[n+]1cccc2ccccc12
			These 13 ILs were anbsent in my training/test sets!!
			Trihexyltetradecylphosphonium bromide	[Br-].CCCCCCCCCCCCCC[P+](CCCCCC)(CCCCCC)CCCCCC		Trihexyltetradecylphosphonium bromide	[Br-].CCCCCCCCCCCCCC[P+](CCCCCC)(CCCCCC)CCCCCC
			1-(ethoxymethyl)-3-methylimidazolium chloride	[Cl-].CCOC[n+]1ccn(C)c1		1-(ethoxymethyl)-3-methylimidazolium chloride	[Cl-].CCOC[n+]1ccn(C)c1
			Trihexyltetradecylphosphonium 1-methanesulfonate	CS([O-])(=O)=O.CCCCCCCCCCCCCC[P+](CCCCCC)(CCCCCC)CCCCCC		Trihexyltetradecylphosphonium 1-methanesulfonate	CS([O-])(=O)=O.CCCCCCCCCCCCCC[P+](CCCCCC)(CCCCCC)CCCCCC
			1-methyl-3-[(4-methylphenyl)methyl]imidazolium tetrafluoroborate	F[B-](F)(F)F.Cc1ccc(Cn2cc[n+](C)c2)cc1		1-methyl-3-[(4-methylphenyl)methyl]imidazolium tetrafluoroborate	F[B-](F)(F)F.Cc1ccc(Cn2cc[n+](C)c2)cc1
			1,3-diethylimidazolium bromide	[Br-].CCn1cc[n+](CC)c1		1,3-diethylimidazolium bromide	[Br-].CCn1cc[n+](CC)c1
			1-ethyl-3-methylimidazolium trifluoroacetate	[O-]C(=O)C(F)(F)F.CC[n+]1ccn(C)c1		1-ethyl-3-methylimidazolium trifluoroacetate	[O-]C(=O)C(F)(F)F.CC[n+]1ccn(C)c1
			1-butyl-3-ethylimidazolium trifluoroacetate	[O-]C(=O)C(F)(F)F.CCCC[n+]1ccn(CC)c1		1-butyl-3-ethylimidazolium trifluoroacetate	[O-]C(=O)C(F)(F)F.CCCC[n+]1ccn(CC)c1
			1-butyl-3-methylimidazolium tetrachloroferrate	Cl[Fe-](Cl)(Cl)Cl.CCCCn1cc[n+](C)c1		1-butyl-3-methylimidazolium tetrachloroferrate	Cl[Fe-](Cl)(Cl)Cl.CCCCn1cc[n+](C)c1
			1,3,7,9-tetramethyl-2,6-dioxo-2,3,6,7-tetrahydro-1H-purin-9-ium trifluoromethanesulfonate	[O-]S(=O)(=O)C(F)(F)F.CN1c2c(C(=O)N(C)C1=O)n(C)c[n+]2C		1,3,7,9-tetramethyl-2,6-dioxo-2,3,6,7-tetrahydro-1H-purin-9-ium trifluoromethanesulfonate	[O-]S(=O)(=O)C(F)(F)F.CN1c2c(C(=O)N(C)C1=O)n(C)c[n+]2C
			1-(2-ethoxyethyl)pyridinium bromide	[Br-].CCOCC[n+]1ccccc1		1-(2-ethoxyethyl)pyridinium bromide	[Br-].CCOCC[n+]1ccccc1
			1-(2-ethoxyethyl)pyridinium bis(trifluoromethylsulfonyl)amide	CCOCC[n+]1ccccc1.FC(F)(F)S(=O)(=O)[N-]S(=O)(=O)C(F)(F)F		1-(2-ethoxyethyl)pyridinium bis(trifluoromethylsulfonyl)amide	CCOCC[n+]1ccccc1.FC(F)(F)S(=O)(=O)[N-]S(=O)(=O)C(F)(F)F
			1-(8-hydroxyoctyl)-3-methylimidazolium bromide	[Br-].Cn1cc[n+](CCCCCCCCO)c1		1-(8-hydroxyoctyl)-3-methylimidazolium bromide	[Br-].Cn1cc[n+](CCCCCCCCO)c1
			4-(dimethylamino)-1-butylpyridinium bis(trifluoromethylsulfonyl)amide	CCCC[n+]1ccc(cc1)N(C)C.FC(F)(F)S(=O)(=O)[N-]S(=O)(=O)C(F)(F)F		4-(dimethylamino)-1-butylpyridinium bis(trifluoromethylsulfonyl)amide	CCCC[n+]1ccc(cc1)N(C)C.FC(F)(F)S(=O)(=O)[N-]S(=O)(=O)C(F)(F)F
			Among above 13 ILs, only 2 ILs (highlighted in green)
			contain both cations and anions that were studied in this work (Sheet 1).
			In other words, descriptor values are available only for these two ILs,
			s reported in Sheet 5.
			For the remaining 11 ILs, their cation or anion is absent in Sheet 1
